# Supplementary material for: Molecular taxonomy confirms that the northeastern Atlantic and Mediterranean Sea harbor a single lancelet, Branchiostoma lanceolatum (Pallas, 1774) (Cephalochordata: Leptocardii: Branchiostomatidae)
Source: PLoS One. 2021 May 6;16(5):e0251358. doi: 10.1371/journal.pone.0251358 (PMC8101936; doi:10.1371/journal.pone.0251358)
Supplement: S2 Table — (XLSX) [file pone.0251358.s002.xlsx]

## Sheet: Hoja1
Id. Code	Location	GenBank Code
		COI	12S	16S
BRO1	France: Roscoff	MW701383	MW703783	MW700326
BRO2	France: Roscoff	MW701384	MW703784	MW700327
BRO3	France: Roscoff	MW701385	MW703785	MW700328
BFA1	Portugal: Faro, Ria Formosa	MW701377	MW703786	MW700320
BFA2	Portugal: Faro, Ria Formosa	MW701378	MW703787	MW700321
BFA3	Portugal: Faro, Ria Formosa	MW701379	MW703788	MW700322
BAR	France: Argèles sur Mer, Le Racou	MW701380	MW703789	MW700323
BAR	France: Argèles sur Mer, Le Racou	MW701381	MW703790	MW700324
BAR	France: Argèles sur Mer, Le Racou	MW701382	MW703791	MW700325
BNA1	Italy: Napoli, Posillipo	MW701374	MW703792	MW700317
BNA2	Italy: Napoli, Posillipo	MW701375	MW703793	MW700318
BNA3	Italy: Napoli, Posillipo	MW701376	MW703794	MW700319
BSI1	Italy: Siracusa, Plemmirio MPA	MW701386	MW703795	MW700329
BSI2	Italy: Siracusa, Plemmirio MPA	MW701387	MW703796	MW700330
BSI3	Italy: Siracusa, Plemmirio MPA	MW701388	MW703797	MW700331
