# Supplementary material for: Molecular taxonomy confirms that the northeastern Atlantic and Mediterranean Sea harbor a single lancelet, Branchiostoma lanceolatum (Pallas, 1774) (Cephalochordata: Leptocardii: Branchiostomatidae)
Source: PLoS One. 2021 May 6;16(5):e0251358. doi: 10.1371/journal.pone.0251358 (PMC8101936; doi:10.1371/journal.pone.0251358)
Supplement: S1 File — (FAS) [file pone.0251358.s005.fas]

>AY932825_B_belcheri
CATAATATGCGTGCGAGAATTGAATGAAATCGTGTACCCTTATTTGTTTGGTCCATTTGG
GTTACTGCTTATTTACTATTATTATCTTTGCCAGTATTAGCAGGGGCTATTACTATACTT
TTAACAGATCGAAATATTAATACAACGTTTTTTGATCCTTCAGGGGGGGGGGATCCAATT
TTATATGAGCATTTGTTTTGGTTTTTTGGGCATCCGGAAGTATACATTTTAATTTTACCT
GGATTTGGAATTATTTCACATATTATTATCCATTACGCTGGTAAATTACGGTCGTTTGGT
TATCTAGGGATAACGTGAGCTATATTTACTATTGGTTTGCTTGGTTTTTGGGTTTGAGCT
CATCATATATTCACTGTGGGGATGGATGTTGATACGCGGAGTTATTTTACAGCTGCTACT
ATAGTTATTGCTGTTCCAACTGGAATTAAGGTTTTTAGTTGGTTGGCAACATTGTCTGGA
TCTAAACAATTAAAGTGAGAAACTCCATTGCTTTGAGCTTTAGGATTTATTTTTTTGTTT
ACTGTGGGTGGATTAACAGGAATTGTTTTGGCTAATTCTTCATTAGATATTGTTTTGCAT
GATACGTATTATGTTGTTGCTGTGCATTTAAAGTTTAACATTAAATGTGCATTAAGGCTT
AAGATTGGTTATTTGTTTTGTGTATTCCACTCCATAATGGT-TATAGCAGTACTTAATAT
TGTGTGAGGCGTGCAAGCGTGCTCCAGCAGAGGTTAAAAGAAAATGTTATACGTGGCAAA
GATTGTGCCAGCCGCCGCGGTTATACCTGAACGTAGTCTTATGATACATATAAGTGTGAG
TTAAAGGTCAAAGCTTGAAGATGATAGGTAATTAAAATCGCTTAAGAAGTGTGGTCGCAT
ACATTTCTCTTTAGGAGATTTCAATTTTGTAAATTACATGAAATAAAGAACTAAACCAGG
ATTAGAGACCCTGCTATACTTTATTAGTTAACATTTGGTAAGTATAAATGTTGTTTGAAA
ACCAAAGATTTTGGCAGTGAATAAGATCTAGTCAGAGGAGTTTGTTTTGTAAAATCGATA
ATCCGCGAGAATCTCACTTTAATTTGTTATTCAGCTTATATACCGCCGTCGTCAGCTAAT
ACTTTAGAGGTCTGGTCTGCCCAGTGTTGTAAAATTAACGGCCGCGGTATTCTGACTGTG
CAAAGGTAGCATAATCACTTGCCCTTTAAATGGGGGAATGTATGAATGATTAGACGAGGT
TTTAGCTGTCTTTTCCTTAAAAGTTGAGATTACATTGCTTGTGAAAATGCGAGCAAATTT
TTAATGGACGAGAAGACCCTGTTGAGCTTTTGAATGAAACATAGGTGTAAGTTA-ACTTA
AATAAGTGGTTATTATTGAAATGTAC-ATGTTTGGTAAATTCTTTGGCTGGGGTGGCAAG
TAAAGATATTAAGCTTTATTCA--AATTAAAATAAATTAATGTTACGAGACGGTATATGT
CAACAAAT-GTTAGGGTGATCCGTT-TAGACTAAGCGATTAATAGAATAAGTTACCACAG
GGATAACAGCGTTATTCTTTTTGAGAGCTCGAATTGACAAAAGAGTTTGCGACCTCGATG
TTGGATCAAGATTCCTGGCGGTGTAGCAGCTGC
>AB083383_B_belcheri
CATAATATGCGTGCTAGAATTGAGTGGAATCGTGTCCCACTGTTTGTATGATCTATTTGG
GTGACTGCTTATTTACTACTTTTATCTTTACCTGTTCTTGCTGGGGCAATTACTATGCTA
TTAACAGATCGTAATATTAATACGACTTTTTTTGACCCTTCTGGTGGTGGTGATCCAATT
TTATATGAGCATCTATTCTGATTTTTTGGTCATCCTGAGGTATATATTTTGATTTTGCCT
GGGTTTGGTATAATTTCTCATATTATTATTCATTATGCAGGGAAGTTACGGTCATTTGGT
TATTTAGGAATGACGTGAGCAATATTCACAATTGGTTTATTAGGGTTTTGAGTTTGAGCA
CATCATATATTTACTGTAGGGATAGATGTGGATACTCGTAGCTATTTTACAGCTGCTACG
ATAGTAATTGCTGTACCAACAGGAATTAAAGTGTTTAGTTGGTTAGCTACACTAGCTGGG
TCAAAACAGTTAAAATGAGAAACGCCGTTGCTTTGGGCATTAGGATTTATCTTTCTTTTC
ACGGTAGGAGGGTTAACAGGAATTGTTTTAGCTAATTCTTCGTTGGACATTGTTCTTCAT
GACACTTATTATGTTGTTGCTATGTATAATAA-TTATAAATTATATATGTGTTTAAGCAT
AAGATTGATCGTTTGCTTTGATTTATCCACTCCATAAAGGT-TATAGCAGTACTTAGTAT
TG-GTAGGATGCGTAAGCATGCATCAGCATAAATTTTTA---------GTATGTGGCAAA
GATTGTGCCAGCCGCCGCGGTTACACCTGAACATAGTCTTATAACATTTTAGGATGTAAT
TTAGTTAATAA-----------------TTTTTAAGGCATTTACAGAGGTGTGGTCGTAT
AC-TTTCTCTTTAGGGGGCTTGAATAGAAGTAGTTACACGGAATAAAGGAATAAACCAGG
ATTAGAGACCCTGCTATACTTTATTAGTTAATATGTGGTTAGTATAAATTATGTTTGAAA
ACCAAAGATTTTGGCAGTGGTTAAGGTCTGCCCAGAGGAGTTTGTTCTGTTAATTCGATA
ATCCGCGAGGATCTCACTTTAATTTGTAATACAGCTTATATACCGCCGTCGTCAGCCAAT
GTTTTGGAGGTCTGGTCTGCCCAGTGTAATT-AATTAACGGCCGCGGTATTCTGACTGTG
CAAAGGTAGCATAATCACTTGCCCTTTAAATGGGGGAATGTATGAATGATTAGACGAGGT
TTTTACTGTCTCTTCCTTATAAATTGAGATTACAATACTTGTGAAAATGCGGGTAAGGTA
ATAAAGGACGAGAAGACCCTGTTGAGCTTTTAAGCTAAACTATAGTACAGGTTA-AGTTA
AGTAATAATTTACAATTAAAACGAGTAATTTTTTGTAGGCTTTTTGGCTGGGGTGGCAAG
CAAAGATATTAAGCTTTGTTGTAGTATACA-----TTTTGTATTTCTAGATAATATATAT
CTATAAATAATTAGATTGATCCGTT-AAAATAGAACGATTAAAAGAATAAGTTACCACAG
GGATAACAGCGTAATTCTTTTTGAGAGCTCGAATTGACAAAGGAGTTTGCGACCTCGATG
TTGGATCAAGATTCCTAGCGGTGTAGCAGCTGT
>AB083384_B_belcheri
CATAATATGCGTGCTAGAATTGAGTGGAATCGTGTCCCATTGTTTGTATGATCTATTTGG
GTGACCGCTTATTTACTACTTTTATCTTTACCTGTTCTTGCTGGGGCAATTACTATGCTA
TTAACAGATCGTAATATTAATACGACTTTTTTTGACCCTTCTGGTGGTGGTGATCCAATT
TTATATGAGCATTTATTCTGATTTTTTGGTCATCCTGAGGTATATATTTTGATTTTGCCT
GGGTTTGGTATAATTTCTCATATTATCATTCATTATGCAGGGAAGTTACGGTCATTTGGT
TATTTAGGAATGACGTGAGCAATATTCACAATTGGTTTATTAGGGTTTTGAGTTTGAGCA
CATCATATATTTACTGTAGGGATAGATGTGGATACTCGTAGCTATTTTACAGCTGCTACG
ATAGTAATTGCTGTACCAACAGGAATTAAAGTGTTTAGTTGGTTAGCTACACTAGCTGGG
TCAAAACAGTTAAAATGAGAAACGCCGTTGCTTTGGGCATTAGGATTTATCTTTCTTTTC
ACGGTAGGAGGGTTAACAGGAATTGTTTTAGCTAATTCTTCGTTGGACATTGTTCTTCAT
GACACTTATTATGTTGTTGCTATGTATAATAA-TTATAAATTATATATGTGTTTAAGCAT
AAGATTGATCGTTTGCTTTGATTTATCCACTCCATAAAGGT-TATAGCAGTACTTAGTAT
TG-GTAGGATGCGTAAGCATGCATCAGCATAAATTTTTA---------GTATGTGGCAAA
GATTGTGCCAGCCGCCGCGGTTACACCTGAACATAGTCTTATAACATTTTAGGATGTAAT
TTAGTTGATAA-----------------TTTTTAAGGCATTTACAGAGGTGTGGTCGTAT
AC-TTTCTCTTTAGGGGGCTTGAATAGAAGTAGTTACACGGAATAAAGGAATAAACCAGG
ATTAGAGACCCTGCTATACTTTATTAGTTAATATGTGGTTAGTATAAATTATGTTTGAAA
ACCAAAGATTTTGGCAGTGGTTAAGGTCTGCCCAGAGGAGTTTGTTCTGTTAATTCGATA
ATCCGCGAGGATCTCACTTTAATTTGTAATACAGCTTATATACCGCCGTCGTCAGCCAAT
GTTTTGGAGGTCTGGTCTGCCCAGTGTAATT-AATTAACGGCCGCGGTATTCTGACTGTG
CAAAGGTAGCATAATCACTTGCCCTTTAAATGGGGGAATGTATGAATGATTAGACGAGGT
TTTTACTGTCTCTTCCTTATAAATTGAGATTACAATACTTGTGAAAATGCGGGTAAGGTA
ATAAAGGACGAGAAGACCCTGTTGAGCTTTTAAGCTAAACTATAGTACAGGTTA-AGTTA
AGTAATAATTTACAATTAAAACGAGTAATTTTTTGTAGGTTTTTTGGCTGGGGTGGCAAG
CAAAGATATTAAGCTTTGTTGTAGTATACA-----TTTTGTATTTCTAGATAATATGTAT
CTATAAATAATTAAATTGATCCGTT-AAAACAGAACGATTAAAAGAATAAGTTACCACAG
GGATAACAGCGTAATTCTTTTTGAGAGCTCGAATTGACAAAGGAGTTTGCGACCTCGATG
TTGGATCAAGATTCCTAGCGGTGTAGCAGCTGT
>AB083385_B_belcheri
CATAATATGCGTGCTAGAATTGAGTGGAATCGTGTCCCATTGTTTGTATGATCTATTTGG
GTGACTGCTTATTTACTACTTTTATCTTTACCTGTTCTTGCTGGGGCAATTACTATGCTA
TTAACAGATCGTAATATTAATACGACTTTTTTTGACCCTTCTGGTGGTGGTGATCCAATT
TTATATGAGCATCTATTCTGGTTTTTTGGTCATCCTGAGGTATACATTTTGATTTTGCCT
GGGTTTGGTATAATTTCTCATATTATCATTCATTATGCAGGGAAGTTACGGTCATTTGGT
TATTTAGGAATGACGTGAGCAATATTCACAATTGGTTTATTAGGGTTTTGAGTTTGAGCA
CATCATATATTTACTGTAGGGATAGATGTGGATACTCGTAGTTATTTTACAGCTGCTACG
ATAGTAATTGCTGTACCAACAGGAATTAAAGTGTTTAGTTGGTTAGCTACACTAGCTGGG
TCAAAACAGTTAAAATGAGAAACGCCGTTGCTTTGGGCATTAGGATTTATCTTTCTTTTC
ACGGTAGGAGGGTTAACAGGAATTGTTTTAGCTAATTCTTCGTTGGACATTGTTCTTCAT
GACACTTATTATGTTGTTGCTATGTATAATAA-TTATAAATTATATATGTGTTTAAGCAT
AAGATTGATCATTTGCTTTGATTTATCCACTCCATAAAGGT-TATAGCAGTACTTAGTAT
TG-GTAGGATGCGTAAGCATGCATCAGCATAAATTTTTA---------GTATGTGGCAAA
GATTGTGCCAGCCGCCGCGGTTACACCCGAACATAGTCTTATAACATTTTAGGATGTAAT
TTAGTTAATAA-----------------TTTTTAAGGCATTTACAGAGGTGTGGTCGTAT
AC-TTTCTCTTTAGGGGGCTTGAATAGAAGTAGTTACACGGAATAAAGGAATAAACCAGG
ATTAGAGACCCTGCTATACTTTATTAGTTAATATGTGGTTAGTATAAATTATGTTTGAAA
ACCAAAGATTTTGGCAGTGGTTAAGGTCTGCCCAGAGGAGTTTGTTCTGTTAATTCGATA
ATCCGCGAGGATCTCACTTTAATTTGTAATACAGCTTATATACCGCCGTCGTCAGCCAAT
GTTTTGGAGGTCTGGTCTGCCCAGTGTAATT-AATTAACGGCCGCGGTATTCTGACTGTG
CAAAGGTAGCATAATCACTTGCCCTTTAAATGGGGGAATGTATGAATGATTAGACGAGGT
TTTTACTGTCTCTTCCTTATAAATTGAGATTACAATACTTGTGAAAATGCGGGTAAGGTA
ATAAAGGACGAGAAGACCCTGTTGAGCTTTTAAGCTAAACTATAGTACAGGTTA-AGTTA
AGTAATAATTTACAATTAAAACGAGTAATTTTTTGTAGGCTTTTTGGCTGGGGTGGCAAG
CAAAGATATTAAGCTTTGTTGTAGTATACA-----TTTTGTATTTCTAGATAATATGTAT
CTATAAATAATTAAATTGATCCGTT-AAAATAGAACGATTAAAAGAATAAGTTACCACAG
GGATAACAGCGTAATTCTTTTTGAGAGCTCGAATTGACAAAGGAGTTTGCGACCTCGATG
TTGGATCAAGATTCCTAGCGGTGTAGCAGCTGT
>AB478554_B_belcheri
CATAATATGCGTGCTAGAATTGAGTGGAATCGTGTCCCATTGTTTGTATGATCTATTTGG
GTGACTGCTTATTTACTACTTTTATCTTTACCTGTTCTTGCTGGGGCAATTACTATGCTA
TTAACAGATCGTAATATCAATACGACTTTTTTTGACCCTTCTGGTGGTGGTGATCCAATT
TTATATGAGCATCTATTCTGATTTTTTGGTCATCCTGAGGTATATATTTTGATTTTGCCT
GGGTTTGGTATAATTTCTCATATTATCATTCATTATGCAGGGAAGTTACGGTCATTTGGT
TATTTAGGAATGACGTGGGCAATATTCACAATTGGTTTATTAGGGTTTTGAGTTTGAGCA
CATCATATATTTACTGTAGGGATAGATGTGGATACTCGTAGCTATTTTACAGCTGCTACG
ATAGTAATTGCTGTACCAACAGGAATTAAAGTGTTTAGTTGGTTAGCTACACTAGCTGGG
TCAAAACAGTTAAAATGAGAAACGCCGTTGCTTTGGGCATTAGGATTTATCTTTCTTTTT
ACGGTAGGAGGGTTAACAGGAATTGTTTTAGCTAATTCTTCGTTGGACATTGTTCTTCAT
GACACTTATTATGTTGTTGCTATGTATAATAA-TTATAAATTATATATGTGTTTAAGCAT
AAGATTGATCGTTTGCTTTGATTTATCCACTCCATAAAGGT-TATAGCAGTACTTAGTAT
TG-GTAGGATGCGTAAGCATGCATCAGCATAAATTTTTA---------GTATGTGGCAAA
GATTGTGCCAGCCGCCGCGGTTACACCTGAACATAGTCTTATAACATTTTAGGATGTAAT
TTAGTTAATAA-----------------TTTTTAAGGCATTTACAGAGGTGTGGTCGTAT
AC-TTTCTCTTTAGGGGGCTTGAATAGAAGTAGTTACACGGAATAAAGGAATAAACCAGG
ATTAGAGACCCTGCTATACTTTATTAGTTAATATGTGGTTAGTATAAATTATGTTTGAAA
ACCAAAGATTTTGGCAGTGGTTAAGGTCTGCCCAGAGGAGTTTGTTCTGTTAATTCGATA
ATCCGCGAGGATCTCACTTTAATTTGTAATACAGCTTATATACCGCCGTCGTCAGCCAAT
GTTTTGGAGGTCTGGTCTGCCCAGTGTAATT-AATTAACGGCCGCGGTATTCTGACTGTG
CAAAGGTAGCATAATCACTTGCCCTTTAAATGGGGGAATGTATGAATGATTAGACGAGGT
TTTTACTGTCTCTTCCTTATAAATTGAGATTACAATACTTGTGAAAATGCGGGTAAGGTA
ATAAAGGACGAGAAGACCCTGTTGAGCTTTTAAGCTAAACTATAGTACAGGTTA-AGTTA
AGTAATAATTTACAATTAAAACGAGTAATTTTTTGTAGGCTTTTTGGCTGGGGTGGCAAG
CAAAGATATTAAGCTTTGTTGTAGTATACA-----TTTTGTATTTCTAGATAATATGTAT
CTATAAATAACTAAATTGATCCGTT-AAAATAGAACGATTAAAAGAATAAGTTACCACAG
GGATAACAGCGTAATTCTTTTTGAGAGCTCGAATTGACAAAGGAGTTTGCGACCTCGATG
TTGGATCAAGATTCCTAGCGGTGTAGCAGCTGT
>AB478555_B_belcheri
CATAATATACGTGCTAGAATTGAGTGGAATCGTGTCCCATTGTTTGTATGATCTATTTGG
GTGACTGCTTATTTACTACTTTTATCTTTACCTGTTCTTGCTGGGGCAATTACTATGCTA
TTAACAGATCGTAATATTAATACGACTTTTTTTGACCCTTCTGGTGGTGGTGATCCAATT
TTATATGAGCATCTATTCTGATTTTTTGGTCATCCTGAGGTATATATTTTGATTTTACCT
GGGTTTGGTATAATTTCTCATATTATCATTCATTATGCAGGGAAGTTACGGTCATTTGGT
TATTTAGGAATGACGTGAGCAATATTCACAATTGGTTTATTAGGGTTTTGAGTTTGAGCA
CATCATATATTTACTGTAGGGATAGATGTGGATACTCGTAGCTATTTTACAGCTGCTACG
ATAGTAATTGCTGTACCAACAGGAATTAAAGTGTTTAGTTGGTTAGCTACACTAGCTGGG
TCAAAACAGTTAAAATGAGAAACGCCGTTGCTTTGGGCATTAGGATTTATCTTTCTTTTC
ACGGTAGGAGGGTTAACAGGAATTGTTTTAGCTAATTCTTCGTTGGACATTGTTCTTCAT
GACACTTATTATGTTGTTGCTATGTATAATAA-TTATAAATTATATATGTGTTTAAGCAT
AAGATTGATCGTTTGCTTTGATTTATCCACTCCATAAAGGT-TATAGCAGTACTTAGTAT
TG-GTAGGATGCGTAAGCATGCATTAGCATAAATTTTTA---------ATATGTGGCAAA
GATTGTGCCAGCCGCCGCGGTTACACCTGAACATAGTCTTATAACATTTTAGGATGTAAT
TTAGTTAATAA-----------------TTTTTAAGGCATTTACAGAGGTGTGGTCGTAT
AC-TTTCTCTTTAGGGGGCTTGAATAGAAGTAGTTACACGGAATAAAGGAATAAACCAGG
ATTAGAGACCCTGCTATACTTTATTAGTTAATATGTGGTTAGTATAAATTATGTTTGAAA
ACCAAAGATTTTGGCAGTGGTTAAGGTCTGCCCAGAGGAGTTTGTTCTGTTAATTCGATA
ATCCGCGAGGATCTCACTTTAATTTGTAATACAGCTTATATACCGCCGTCGTCAGCCAAT
GTTTTGGAGGTCTGGTCTGCCCAGTGTAATT-AATTAACGGCCGCGGTATTCTGACTGTG
CAAAGGTAGCATAATCACTTGCCCTTTAAATGGGGGAATGTATGAATGATTAGACGAGGT
TTTTACTGTCTCTTCCTTATAAATTGAGATTACAATACTTGTGAAAATGCGGGTAAGGTA
ATAAAGGACGAGAAGACCCTGTTGAGCTTTTAAGCTAAACTATAGTACAGGTTA-AGTTA
AGTAATAGTTTACAATTAAAACGAGTAATTTTTTGTAGGCTTTTTGGCTGGGGTGGCAAG
CAAAGATATTAAGCTTTGTTGTAGTATACA-----TTTTGTATTTCTAGATAATATATAT
CTATAAATAATTAAATTGATCCGTT-AAAATAGGACGATTAAAAGAATAAGTTACCACAG
GGATAACAGCGTAATTCTTTTTGAGAGCTCGAATTGACAAAGGAGTTTGCGACCTCGATG
TTGGATCAAGATTCCTAGCGGTGTAGCAGCTGT
>AB478556_B_belcheri
CATAATATGCGTGCTAGAATTGAGTGGAATCGTGTCCCATTGTTTGTATGATCTATTTGG
GTGACTGCTTATTTACTACTTTTATCTTTACCTGTTCTTGCTGGGGCAATTACTATGCTA
TTAACAGATCGTAATATTAATACGACTTTTTTTGATCCTTCTGGTGGTGGTGATCCAATT
TTATATGAGCATCTATTCTGATTTTTTGGTCATCCTGAGGTATATATTTTGATTTTGCCT
GGGTTTGGTATAATTTCTCATATTATCATTCATTATGCAGGGAAGTTACGGTCATTTGGC
TATTTAGGAATGACGTGAGCAATATTCACAATTGGTTTATTAGGGTTTTGAGTTTGAGCA
CATCATATATTTACTGTAGGGATAGATGTGGATACTCGTAGCTATTTTACAGCTGCTACG
ATAGTAATTGCTGTACCAACAGGAATTAAAGTGTTTAGTTGGTTAGCTACACTAGCTGGG
TCAAAACAGTTAAAATGAGAAACGCCGTTGCTTTGGGCATTAGGATTTATTTTTCTTTTC
ACGGTAGGAGGGTTAACAGGAATTGTTTTAGCTAACTCTTCGTTGGACATTGTTCTTCAT
GACACTTATTATGTTGTTGCTATGTATAATAA-TTATAAATTATATATGTGTTTAAGCAT
AAGATTGATCGTTTGCTTTGATTTATCCACTCCATAAAGGT-TATAGCAGTACTTAGTAT
TG-GTAGGATGCGTAAGCATGCATCAGCATAAATTTTTA---------GTATGTGGCAAA
GATTGTGCCAGCCGCCGCGGTTACACCTGAACATAGTCTTATAACATTTTAGGATGTAAT
TTAGTTAATAA-----------------TTTTTAAGGCATTTACAGAGGTGTGGTCGTAT
AC-TTTCTCTTTAGGGGGCTTGAATAGAAGTAGTTACACGGAATAAAGGAATAAACCAGG
ATTAGAGACCCTGCTATACTTTATTAGTTAATATGTGGTTAGTATAAATTATGTTTGAAA
ACCAAAGATTTTGGCAGTGGTTAAGGTCTGCCCAGAGGAGTTTGTTCTGTTAATTCGATA
ATCCGCGAGGATCTCACTTTAATTTGTAATACAGCTTATATACCGCCGTCGTCAGCCAAT
GTTTTGGAGGTCTGGTCTGCCCAGTGTAATT-AATTAACGGCCGCGGTATTCTGACTGTG
CAAAGGTAGCATAATCACTTGCCCTTTAAATGGGGGAATGTATGAATGATTAGACGAGGT
TTTTACTGTCTCTTCCTTATAAATTGAGATTACAATACTTGTGAAAATGCGGGTAAGGTA
ATAAAGGACGAGAAGACCCTGTTGAGCTTTTAAGCTAAACTATAGTACAGGTTA-AGTTA
AGTAATAATTTACAATTAAAACGAGTAATTTTTTGTAGGCTTTTTGGCTGGGGTGGCAAG
CAAAGATATTAAGCTTTGTTGTAGTATACA-----TTTTGTATTTCTAGATAATATGTAT
CTATAAATAATTAAATTGATCCGTT-AAAATAGAACGATTAAAAGAATAAGTTACCACAG
GGATAACAGCGTAATTCTTTTTGAGAGCTCGAATTGACAAAGGAGTTTGCGACCTCGATG
TTGGATCAAGATTCCTAGCGGTGTAGCAGCTGT
>AB478557_B_belcheri
CATAATATGCGTGCTAGAATTGAGTGGAATCGTGTCCCATTGTTTGTATGATCTATTTGG
GTGACTGCTTATTTACTACTTTTATCTTTACCTGTTCTTGCTGGGGCAATTACTATGCTA
TTAACAGATCGTAATATTAATACGACTTTTTTTGACCCTTCTGGTGGTGGTGATCCAATT
TTATATGAGCATCTATTCTGATTTTTTGGTCATCCTGAGGTATATATTTTGATTTTGCCT
GGGTTTGGTATAATTTCTCATATTATCATTCATTATGCAGGGAAGTTACGGTCATTTGGT
TATTTAGGAATGACGTGAGCAATATTCACAATTGGTTTATTAGGGTTTTGAGTTTGAGCA
CACCATATATTTACTGTAGGGATAGATGTGGATACTCGTAGCTATTTTACAGCTGCTACA
ATAGTAATTGCTGTACCAACAGGAATTAAAGTGTTTAGTTGGTTAGCTACACTAGCTGGG
TCAAAACAGTTAAAATGAGAAACGCCGTTGCTTTGGGCATTAGGATTTATTTTTCTTTTC
ACGGTAGGAGGGTTAACAGGAATTGTTTTAGCTAATTCTTCGTTGGACATTGTTCTTCAT
GACACTTATTATGTTGTTGCTATGTATAATAA-TTATAAATTATATATGTGTTTAAGCAT
AAGATTGATCGTTTGCTTTGATTTATCCACTCCATAAAGGT-TATAGCAGTACTTAGTAT
TG-GTAGGATGCGTAAGCATGCATCAGCATAAATTTTTA---------GTATGTGGCAAA
GATTGTGCCAGCCGCCGCGGTTACACCTGAACATAGTCTTATAACATTTTAGGATGTAAT
TTAGTTAATAA-----------------TTTTTAAGGCATTTACAGAGGTGTGGTCGTAT
AC-TTTCTCTTTAGGGGGCTTGAATAGAAGTAGTTACACGGAATAAAGGAATAAACCAGG
ATTAGAGACCCTGCTATACTTTATTAGTTAATATGTGGTTAGTATAAATTATGTTTGAAA
ACCAAAGATTTTGGCAGTGGTTAAGGTCTGCCCAGAGGAGTTTGTTCTGTTAATTCGATA
ATCCGCGAGGATCTCACTTTAATTTGTAATACAGCTTATATACCGCCGTCGTCAGCCAAT
GTTTTGGAGGTCTGGTCTGCCCAGTGTAATT-AATTAACGGCCGCGGTATTCTGACTGTG
CAAAGGTAGCATAATCACTTGCCCTTTAAATGGGGGAATGTATGAATGATTAGACGAGGT
TTTTACTGTCTCTTCCTTATAAATTGAGATTACAATACTTGTGAAAATGCGGGTAAGGTA
ATAAAGGACGAGAAGACCCTGTTGAGCTTTTAAGCTAAACTATAGTACAGGTTA-AGTTA
AGTAATAATTTACAATTAAAACGAGTAATTTTTTGTAGGCTTTTTGGCTGGGGTGGCAAG
CAAAGATATTAAGCTTTGTTGTAGTATACA-----TTTTGTATTTCTAGATAATATATAT
CTATAAATAATTAAATTGATCCGTT-AAAATAGAACGATTAAAAGAATAAGTTACCACAG
GGATAACAGCGTAATTCTTTTTGAGAGCTCGAATTGACAAAGGAGTTTGCGACCTCGATG
TTGGATCAAGATTCCTAGCGGTGTAGCAGCTGT
>AB478558_B_belcheri
CATAATATGCGTGCTAGAATTGAGTGGAATCGTGTCCCATTGTTTGTATGATCTATTTGG
GTGACTGCTTATTTACTACTTTTATCTTTACCTGTTCTTGCTGGGGCAATTACTATGCTA
TTAACAGATCGTAATATTAATACGACTTTTTTTGATCCTTCTGGTGGTGGTGATCCAATT
TTATATGAGCATCTATTCTGATTTTTTGGTCATCCTGAGGTATATATTTTGATTTTGCCT
GGGTTTGGTATAATTTCTCATATTATCATTCATTATGCAGGGAAGTTACGGTCATTTGGC
TATTTAGGAATGACGTGAGCAATATTCACAATTGGTTTATTAGGGTTTTGAGTTTGAGCA
CATCATATATTTACTGTAGGGATAGATGTGGATACTCGTAGCTATTTTACAGCTGCTACG
ATAGTAATTGCTGTACCAACAGGAATTAAAGTGTTTAGTTGGTTAGCTACACTAGCTGGG
TCAAAACAGTTAAAATGAGAAAATCCGTTGCTTTGGGCATTAGGATTTATTTTTCTTTTC
ACGGTAGGAGGGTTAACAGGAATTGTTTTAGCTAATTCTTCGTTGGACATTGTTCTTCAT
GACACTTATTATGTTGTTGCTATGTATAATAA-TTATAAATTATATATGTGTTTAAGCAT
AAGATTGATCGTTTGCTTTGATTTATCCACTCCATAAAGGT-TATAGCAGTACTTAGTAT
TG-GTAGGATGCGTAAGCATGCATCAGCATAAATTTTTA---------GTATGTGGCAAA
GATTGTGCCAGCCGCCGCGGTTACACCTGAACATAGTCTTATAACATTTTAGGATGTAAT
TTAGTTAATAA-----------------TTTTTAAGGCATTTACAGAGGTGTGGTCGTAT
AC-TTTCTCTTTAGGGGGCTTGAATAGAAGTAGTTACACGGAATAAAGGAATAAACCAGG
ATTAGAGACCCTGCTATACTTTATTAGTTAATATGTGGTTAGTATAAATTATGTTTGAAA
ACCAAAGATTTTGGCAGTGGTTAAGGTCTGCCCAGAGGAGTTTGTTCTGTTAATTCGATA
ATCCGCGAGGATCTCACTTTAATTTGTAATACAGCTTATATACCGCCGTCGTCAGCCAAT
GTTTTGGAGGTCTGGTCTGCCCAGTGTAATT-AATTAACGGCCGCGGTATTCTGACTGTG
CAAAGGTAGCATAATCACTTGCCCTTTAAATGGGGGAATGTATGAATGATTAGACGAGGT
TTTTACTGTCTCTTCCTTATAAATTGAGATTACAATACTTGTGAAAATGCGGGTAAGGTA
ATAAAGGACGAGAAGACCCTGTTGAGCTTTTAAGCTAAACTATAGTACAGGTTA-AGTTA
AGTAATAATTTACGATTAAAACGAGTAATTTTTTGTAGGCTTTTTGGCTGGGGTGGCAAG
CAAAGATATTAAGCTTTGTTGTAGTATACA-----TTTTGTATTTCTAGATAATATGTAT
CTATAAATAATTAAATTGATCCGTT-AAAATAGAACGATTAAAAGAATAAGTTACCACAG
GGATAACAGCGTAATTCTTTTTGAGAGCTCGAATTGACAAAGGAGTTTGCGACCTCGATG
TTGGATCAAGATTCCTAGCGGTGTAGCAGCTGT
>AB478559_B_belcheri
CATAATATGCGTGCTAGAATTGAGTGGAATCGTGTCCCATTGTTTGTATGATCTATTTGG
GTGACTGCTTACTTACTACTTTTATCTTTACCTGTTCTTGCTGGGGCAATTACTATGCTA
TTAACAGATCGTAATATTAATACGACTTTTTTTGACCCTTCTGGCGGTGGTGATCCAATT
TTATATGAGCATCTATTCTGATTTTTTGGTCATCCTGAGGTATATATTTTGATTTTGCCT
GGGTTTGGTATAATTTCTCATATTATCATTCATTATGCAGGGAAGTTACGGTCATTTGGT
TATTTAGGAATGACGTGAGCAATATTCACAATTGGTTTATTAGGGTTTTGAGTTTGAGCA
CATCATATATTTACTGTAGGGATAGATGTGGATACTCGTAGCTATTTTACAGCTGCTACG
ATAGTAATTGCTGTACCAACAGGAATTAAAGTGTTTAGTTGGTTAGCTACACTAGCTGGG
TCGAAACAGTTAAAATGAGAAACGCCGTTGCTTTGGGCATTAGGATTTATCTTTCTTTTT
ACGGTAGGAGGGTTAACAGGAATTGTTTTAGCTAATTCTTCGTTGGACATTGTTCTTCAT
GACACTTATTATGTTGTTGCTATGTATAATAA-TTACAAATTATATATGTGTTTAAGCAT
AAGATTGATCGTTTGCTTTGATTTATCCACTCCATAAAGGT-TATAGCAGTACTTAGTAT
TG-GTAGGATGCGTAAGCATGCATCAGCATAAATTTTTA---------GTATGTGGCAAA
GATTGTGCCAGCCGCCGCGGTTACACCTGAACATAGTCTTATAACATTTTAGGATGTAAT
TTAGTTAATAA-----------------TTTTTAAGGCATTTACAGAGGTGTGGTCGTAT
AC-TTTCTCTTTAGGGGGCTTGAATAGAAGTAGTTACACGGAATAAAGGAATAAACCAGG
ATTAGAGACCCTGCTATACTTTATTAGTTAATATGTGGTTAGTATAAATTATGTTTGAAA
ACCAAAGATTTTGGCAGTGGTTAAGGTCTGCCCAGAGGAGTTTGTTCTGTTAATTCGATA
ATCCGCGAGGATCTCACTTTAATTTGTAATACAGCTTATATACCGCCGTCGTCAGCCAAT
GTTTTGGAGGTCTGGTCTGCCCAGTGTAATT-AATTAACGGCCGCGGTATTCTGACTGTG
CAAAGGTAGCATAATCACTTGCCCTTTAAATGGGGGAATGTATGAATGATTAGACGAGGT
TTTTACTGTCTCTTCCTTATAAATTGAGATTACAATACTTGTGAAAATGCGGGTAAGGTA
ATAAAGGACGAGAAGACCCTGTTGAGCTTTTAAGCTAAACTATAGTACAGGTTA-AGTTA
AGTAATAATTTACAATTAAAACGAGTAATTTTTTGTAGGCTTTTTGGCTGGGGTGGCAAG
CAAAGATATTAAGCTTTGTTGTAGTATACA-----TTTTGTATTTCTAGATAATATATAT
CTATAAATAATTAAATTGATCCGTT-AAAATAGAACGATTAAAAGAATAAGTTACCGCAG
GGATAACAGCGTAATTCTTTTTGAGAGCTCGAATTGACAAAGGAGTTTGCGACCTCGATG
TTGGATCAAGATTCCTAGCGGTGTAGCAGCTGT
>AB478560_B_belcheri
CATAATATGCGTGCTAGAATTGAGTGGAATCGTGTCCCATTGTTTGTATGATCTATTTGG
GTAACTGCTTATTTACTACTTTTATCTTTACCTGTTCTTGCTGGGGCAATTACTATGTTA
TTAACAGATCGTAATATTAATACGACTTTTTTTGACCCTTCTGGTGGTGGTGATCCAATT
TTATATGAGCATCTATTCTGATTTTTTGGTCATCCTGAGGTATATATTTTGATTTTGCCT
GGGTTTGGTATGATTTCTCATATTATTATTCATTATGCAGGGAAGTTACGGTCATTTGGT
TATTTAGGAATGACGTGAGCAATATTCACAATTGGTTTATTAGGGTTTTGAGTTTGAGCA
CATCATATATTTACTGTAGGGATAGATGTGGACACTCGTAGCTATTTTACAGCTGCTACG
ATAGTAATTGCTGTACCAACAGGAATTAAAGTGTTTAGTTGGTTAGCTACACTAGCTGGG
TCAAAACAGTTAAAATGAGAAACGCCGTTGCTTTGGGCATTAGGATTCATCTTTCTTTTC
ACGGTAGGAGGGTTAACAGGAATTGTTTTAGCTAATTCTTCGTTGGACATTGTTCTTCAT
GATACTTATTATGTTGTTGCTATGTATAATAA-TTATAAATTATATATGTGTTTAAGCAT
AAGATTGATCGTTTGCTTTGATTTATCCACTCCATAAAGGT-TATAGCAGTACTTAGTAT
TG-GTAGGATGCGTAAGCATGCATCAGCATAAATTTTTA---------GTATGTGGCAAA
GATTGTGCCAGCCGCCGCGGTTACACCTGAACATAGTCTTATAACATTTTAGGATGTAAT
TTAGTTAATAA-----------------TTTTTAAGGCATTTACAGAGGTGTGGTCGTAT
AC-TTTCTCTTTAGGGGGCTTGAATAGAAGTAGTTACACGGAATAAAGGAATAAACCAGG
ATTAGAGACCCTGCTATACTTTATTAGTTAATATGTGGTTAGTATAAATTATGTTTGAAA
ACCAAAGATTTTGGCAGTGGTTAAGGTCTGCCCAGAGGAGTTTGTTCTGTTAATTCGATA
ATCCGCGAGGATCTCACTTTAATTTGTAATACAGCTTATATACCGCCGTCGTCAGCCAAT
GTTTTGGAGGTCTGGTCTGCCCAGTGTAATT-AATTAACGGCCGCGGTATTCTGACTGTG
CAAAGGTAGCATAATCACTTGCCCTTTAAATGGGGGAATGTATGAATGATTAGACGAGGT
TTTTACTGTCTCTTCCTTATAAATTGAGATTACAATACTTGTGAAAATGCGGGTAAGGTA
ATAAAGGACGAGAAGACCCTGTTGAGCTTTTAAGCTAAACTATAGTACAGGTTA-AGTTA
AGTAATAATTTACAATTAAAACGAGTAATTTTTTGTAGGCTTTTTGGCTGGGGTGGCAAG
CAAAGATATTAAGCTTTGTTGTAGTATACA-----TTTTGTATTTCTAGATAATATGTAT
CTATAAATAATTAAATTGATCCGTT-AAAATAGAACGATTAAAAGAATAAGTTACCACAG
GGATAACAGCGTAATTCTTTTTGAGAGCTCGAATTGACAAAGGAGTTTGCGACCTCGATG
TTGGATCAAGATTCCTAGCGGTGTAGCAGCTGT
>AB478561_B_belcheri
CATAATATGCGTGCTAGAATTGAGTGGAATCGTGTCCCATTATTTGTATGATCTATTTGG
GTGACTGCTTATTTACTACTTTTATCTTTACCTGTTCTTGCTGGGGCAATTACTATGCTA
TTAACAGATCGTAATATTAATACGACTTTTTTTGACCCTTCTGGTGGTGGAGATCCAATT
TTATATGAGCATCTATTCTGATTTTTTGGTCATCCTGAGGTATATATTTTGATTTTGCCT
GGGTTTGGTATAATTTCTCATATTATCATTCATTATGCAGGGAAGTTACGGTCATTTGGT
TATTTAGGAATGACGTGAGCAATATTCACAATCGGTTTATTAGGGTTTTGAGTTTGAGCA
CATCATATATTTACTGTAGGGATAGATGTGGATACTCGTAGCTATTTTACAGCTGCTACG
ATAGTAATTGCTGTACCAACAGGAATTAAAGTGTTTAGTTGGTTAGCTACACTAGCGGGG
TCAAAACAGTTAAAATGAGAAACGCCGTTGCTTTGGGCATTAGGATTTATCTTTCTTTTC
ACGGTAGGAGGGTTAACAGGAATTGTTTTAGCTAATTCTTCGTTGGACATTGTTCTTCAT
GACACTTATTATGTTGTTGCTATGTATAATAA-TTATAAATTATATATGTGTTTAAGCAT
AAGATTGATCGTTTGCTTTGATTTATCCACTCCATAAAGGT-TATAGCAGTACTTAGTAT
TG-GTAGGATGCGTAAGCATGCATCAGCATAAATTTTTA---------GTATGTGGCAAA
GATTGTGCCAGCCGCCGCGGTTACACCTGAACATAGTCTTATAACATTTTAGGATGTAAT
TTAGTTAATAA-----------------TTTTTAAGGCATTTACAGAGGTGTGGTCGTAT
AC-TTTCTCTTTAGGGGGCTTGAATAGAAGTAGTTACACGGAATAAAGGAATAAACCAGG
ATTAGAGACCCTGCTATACTTTATTAGTTAATATGTGGTTAGTATAAATTATGTTTGAAA
ACCAAAGATTTTGGCAGTGGTTAAGGTCTGCCCAGAGGAGTTTGTTCTGTTAATTCGATA
ATCCGCGAGGATCTCACTTTAATTTGTAATACAGCTTATATACCGCCGTCGTCAGCCAAT
GTTTTGGAGGTCTGGTCTGCCCAGTGTAATT-AATTAACGGCCGCGGTATTCTGACTGTG
CAAAGGTAGCATAATCACTTGCCCTTTAAATGGGGGAATGTATGAATGATTAGACGAGGT
TTTTACTGTCTCTTCCTTATAAATTGAGATTACAATACTTGTGAAAATGCGGGTAAGGTA
ATAAAGGACGAGAAGACCCTGTTGAGCTTTTAAGCTAAACTATAGTACAGGTTA-AGTTA
AGTAATAATTTACAATTAAAACGAGTAATTTTTTGTAGGCTTTTTGGCTGGGGTGGCAAG
CAAAGATATTAAGCTTTGTTGTAGTATACA-----TTTTGTATTTCTAGATAATATGTAT
CTATAAATAATTAAATTGATCCGTT-AAAATAGAACGATTAAAAGAATAAGTTACCACAG
GGATAACAGCGTAATTCTTTTTGAGAGCTCGAATTGACAAAGGAGTTTGCGACCTCGATG
TTGGATCAAGATTCCTAGCGGTGTAGCAGCTGT
>AB478562_B_belcheri
CATAATATGCGTGCTAGAATTGAGTGGAATCGTGTCCCATTGTTTGTATGATCTATTTGG
GTGACTGCTTATTTACTACTTTTATCTTTACCTGTTCTTGCTGGGGCAATTACTATGCTA
TTAACAGACCGTAATATTAATACGACTTTTTTTGACCCTTCTGGTGGTGGTGATCCAATT
TTATATGAGCATCTATTCTGATTTTTTGGTCATCCTGAGGTATATATTTTGATTTTGCCT
GGGTTTGGTATAATTTCTCATATTATCATTCATTATGCAGGGAAGTTACGGTCATTTGGT
TATTTAGGAATGACGTGAGCAATATTCACAATTGGTTTATTAGGGTTTTGAGTTTGAGCA
CATCATATATTTACTGTAGGGATAGATGTGGATACTCGTAGCTATTTTACAGCTGCTACG
ATAGTAATTGCTGTACCAACAGGAATTAAAGTGTTTAGTTGGTTAGCTACACTAGCTGGG
TCAAAACAGTTAAAATGAGAAACGCCGTTGCTTTGGGCATTAGGATTTATCTTTCTTTTC
ACGGTAGGAGGGTTAACAGGAATTGTTTTAGCTAATTCTTCGTTGGACATTGTTCTTCAT
GATACTTATTATGTTGTTGCTATGTATAATAA-TTATAAATTATATATGTGTTTAAGCAT
AAGATTGATCGTTTGCTTTGATTTATCCACTCCATAAAGGT-TATAGCAGTACTTAGTAT
TG-GTAGGATGCGTAAGCATGCATCAGCATAAATTTTTA---------GTATGTGGCAAA
GATTGTGCCAGCCGCCGCGGTTACACCTGAACATAGTCTTATAACATTTTAGGATGTAAT
TTAGTTAATAA-----------------TTTTTAAGGCATTTACAGAGGTGTGGTCGTAT
AC-TTTCTCTTTAGGGGGCTTGAATAGAAGTAGTTACACGGAATAAAGGAATAAACCAGG
ATTAGAGACCCTGCTATACTTTATTAGTTAATATGTGGTTAGTATAAATTATGTTTGAAA
ACCAAAGATTTTGGCAGTGGTTAAGGTCTGCCCAGAGGAGTTTGTTCTGTTAATTCGATA
ATCCGCGAGGATCTCACTTTAATTTGTAATACAGCTTATATACCGCCGTCGTCAGCCAAT
GTTTTGGAGGTCTGGTCTGCCCAGTGTAATT-AATTAACGGCCGCGGTATTCTGACTGTG
CAAAGGTAGCATAATCACTTGCCCTTTAAATGGGGGAATGTATGAATGATTAGACGAGGT
TTTTACTGTCTCTTCCTTATAAATTGAGATTACAATACTTGTGAAAATGCGGGTAAGGTA
ATAAAGGACGAGAAGACCCTGTTGAGCTTTTAAGCTAAACTATAGTACAGGTTA-AGTTA
AGTAATAATTTACAATTAAAACGAGTAATTTTTTGTAGGCTTTTTGGCTGGGGTGGCAAG
CAAAGATATTAAGCTTTGTTGTAGTATACA-----TTTTGTATTTCTAGATAATATGTAT
CTATAAATAATTAAATTGATCCGTT-AAAATAGAACGATTAAAAGAATAAGTTACCACAG
GGATAACAGCGTAATTCTTTTTGAGAGCTCGAATTGACAAAGGAGTTTGCGACCTCGATG
TTGGATCAAGATTCCTAGCGGTGTAGCAGCTGT
>AB478563_B_belcheri
CATAATATGCGTGCTAGAATTGAGTGGAATCGTGTCCCATTGTTTGTATGATCTATTTGG
GTGACTGCTTATTTACTACTTTTATCTTTACCTGTTCTTGCTGGGGCAATTACTATGCTA
TTAACAGATCGTAATATTAATACGACTTTTTTTGACCCTTCTGGTGGTGGTGATCCAATT
TTATATGAGCATCTATTCTGATTTTTTGGTCATCCTGAGGTAAATATTTTGATTTTGCCT
GGGTTTGGTATAATTTCTCATATCATCATTCATTATGCAGGGAAGTTACGGTCATTTGGT
TATTTAGGAATGACGTGAGCAATATTCACAATCGGTTTATTAGGGTTTTGAGTTTGAGCA
CATCATATATTTACTGTAGGGATAGATGTGGATACTCGTAGCTATTTTACAGCTGCTACG
ATAGTAATTGCTGTACCAACAGGAATTAAAGTGTTTAGTTGGTTAGCTACACTAGCTGGG
TCAAAACAGTTAAAATGAGAAACGCCGTTGCTTTGGGCATTAGGATTTATCTTTCTTTTC
ACGGTAGGAGGGTTAACAGGAATTGTTTTAGCTAATTCTTCGTTGGACATTGTTCTTCAT
GACACTTATTATGTTGTTGCTATGTATAATAA-TTATAAATTATATATGTGTTTAAGCAT
AAGATTGATCGTTTGCTTTGATTTATCCACTCCATAAAGGT-TATAGCAGTACTTAGTAT
TG-GTAGGATGCGTAAGCATGCATCAGCATAAATTTTTA---------GTATGTGGCAAA
GATTGTGCCAGCCGCCGCGGTTACACCTGAACATAGTCTTATAACATTTTAGGATGTAAT
TTAGTTAATAA-----------------TTTTTAAGGCATTTACAGAGGTGTGGTCGTAT
AC-TTTCTCTTTAGGGGGCTTGAATAGAAGTAGTTACACGGAATAAAGGAATAAACCAGG
ATTAGAGACCCTGCTATACTTTATTAGTTAATATGTGGTTAGTATAAATTATGTTTGAAA
ACCAAAGATTTTGGCAGTGGTTAAGGTCTGCCCAGAGGAGTTTGTTCTGTTAATTCGATA
ATCCGCGAGGATCTCACTTTAATTTGTAATACAGCTTATATACCGCCGTCGTCAGCCAAT
GTTTTGGAGGTCTGGTCTGCCCAGTGTAATT-AATTAACGGCCGCGGTATTCTGACTGTG
CAAAGGTAGCATAATCACTTGCCCTTTAAATGGGGGAATGTATGAATGATTAGACGAGGT
TTTTACTGTCTCTTCCTTATAAATTGAGATTACAATACTTGTGAAAATGCGGGTAAGGTA
ATAAAGGACGAGAAGACCCTGTTGAGCTTTTAAGCTAAACTATAGTACAGGTTA-AGTTA
AGTAATAATTTACAATTAAAACGAGTAATTTTTTGTAGGCTTTTTGGCTGGGGTGGCAAG
CAAAGATATTAAGCTTTGTTGTAGTATACA-----TTTTGTATTTCTAGATAATATGTAT
CTATAAATAATTAAATTGATCCGTT-AAAATAGAACGATTAAAAGAATAAGTTACCACAG
GGATAACAGCGTAATTCTTTTTGAGAGCTCGAATTGACAAAGGAGTTTGCGACCTCGATG
TTGGATCAAGATTCCTAGCGGTGTAGCAGCTGT
>NC_004537__B_belcheri
CATAATATGCGTGCTAGAATTGAGTGGAATCGTGTCCCATTGTTTGTATGATCTATTTGG
GTGACTGCTTATTTACTACTTTTATCTTTACCTGTTCTTGCTGGGGCAATTACTATGCTA
TTAACAGATCGTAATATTAATACGACTTTTTTTGACCCTTCTGGTGGTGGTGATCCAATT
TTATATGAGCATCTATTCTGATTTTTTGGTCATCCTGAGGTATATATTTTGATTTTGCCT
GGGTTTGGTATAATTTCTCATATTATCATTCATTATGCAGGGAAGTTACGGTCATTTGGT
TATTTAGGAATGACGTGAGCAATATTCACAATTGGTTTATTAGGGTTTTGAGTTTGAGCA
CATCATATATTTACTGTAGGGATAGATGTGGATACTCGTAGCTATTTTACAGCTGCTACG
ATAGTAATTGCTGTACCAACAGGAATTAAAGTGTTTAGTTGGTTAGCTACACTAGCTGGG
TCAAAACAGTTAAAATGAGAAACGCCGTTGCTTTGGGCATTAGGGTTTATCTTTCTTTTC
ACGGTGGGAGGGTTAACAGGAATTGTTTTAGCTAATTCTTCGTTGGACATTGTTCTTCAT
GACACTTATTATGTTGTTGCTATGTATAATAA-TTATAAATTATATATGTGTTTAAGCAT
AAGATTGATCGTTTGCTTTGATTTATCCACTCCATAAAGGT-TATAGCAGTACTTAGTAT
TG-GTAGGATGTGTAAGCATGCATCAGCATAAGTTTTTA---------GTATGTGGCAAA
GATTGTGCCAGCCGCCGCGGTTACACCTGAACATAGTCTTATAACATTTTAAGATGTAAT
TTAGTTAATGA-----------------TTTTTAAGGCATTTACAGAGGTGTGGTCGTAT
AC-TTTCTCTTTAGGGGGCTTGAATAGAAGTAGTTACACGGAATAAAGGAATAAACCAGG
ATTAGAGACCCTGCTATACTTTATTAGTTAATATGTGGTTAGTATAAATTATGTTTGAAA
ACCAAAGATTTTGGCAGTGGTTAAGGTCTGCCCAGAGGAGTTTGTTCTGTTAATTCGATA
ATCCGCGAGGATCTCACTTTAATTTGTAATACAGCTTATATACCGCCGTCGTCAGCCAAT
GTTTTGGAGGTCTGGTCTGCCCAGTGTAATT-AATTAACGGCCGCGGTATTCTGACTGTG
CAAAGGTAGCATAATCACTTGCCCTTTAAATGGGGGAATGTATGAATGATTAGACGAGGT
TTTTACTGTCTCTTCCTTATAAATTGAGATTACAATACTTGTGAAAATGCGGGTGAGGTA
ATAAAGGACGAGAAGACCCTGTTGAGCTTTTAAGCTAAACTATAGTACAGGTTA-AGTTA
AGTAATAATTTACAATTAAAACGAGTAATTTTTTGTAGGCTTTTTGGCTGGGGTGGCAAG
CAAAGATATTAAGCTTTGTTGTAGTATACA-----TTTTGTATTTCTAGATAATATGTAT
CTATAAATAATTAAATTGATCCGTTAAAAATAGAACGATTAAAAGAATAAGTTACCACAG
GGATAACAGCGTAATTCTTTTTGAGAGCTCGAATTGACAAAGGAGTTTGCGACCTCGATG
TTGGATCAAGATTCCTAGCGGTGTAGCAGCTGT
>AB478574_B_floridae
CATAATATGCGTGCTAGCATTGAGTGAAATCGGGTGCCGTTGTTTGTTTGGTCAATTTGA
GTTACTGCCTACCTATTACTATTGTCCTTGCCAGTGTTAGCCGGTGCAATTACTATATTG
CTTACTGATCGGAATATTAACACTACATTCTTCGACCCTTCTGGTGGAGGAGATCCAATT
TTGTACGAGCATCTATTTTGATTCTTTGGTCATCCAGAAGTTTATATTTTAATTTTACCC
GGGTTTGGTATTATTTCACATATTATTATTCACTATGCTGGTAAATTACGTTCATTTGGT
TATTTAGGTATAACATGAGCTATGTTTACGATCGGGTTACTAGGGTTCTGGGTTTGAGCC
CATCATATGTTTACTGTTGGTATAGATGTAGATACACGAAGTTATTTTACTGCCGCGACT
ATGGTTATTGCAGTTCCAACAGGAATTAAGGTTTTTAGTTGGTTAGCCACATTATCAGGA
TCAAAGCAATTAAAGTGGGAAACACCCTTATTATGAGCGCTAGGGTTCATCTTTTTATTC
ACTGTTGGAGGGTTAACTGGAATTGTACTAGCAAATTCGTCTTTAGATATTGTGTTGCAT
GATACATATTATGTTGTAGCAGGGCGTTAAGAGTTTAAGTCTTAACGCAAATTGAAGCAT
ATTATCG-TTATTTGCTTTGTCTTA-CCACTCTACACA-GC-AAGAGCAGTATTTAATAT
TGGATAAGGTGTGAGAGCATGCTTCAGCAGTGGTTATAC---------TAGTGTGGCAAA
GATTGTGCCAGCCGCCGCGGTTACACCTGAACAAATATTTATAATATACGTATCTGTAAT
TTTCATAGTA-------------------AGTTAAGATTATCTAAGAGGTGATGTCGTAT
GC-TTTCTCGTTTGTAAATCTTAAAAGTGTTAATTACACGAAGTAAAGGTATAAACCAGG
ATTAGAGACCCTGCTATTCTTTACTAGTTAACAGTTGGTTAGTACGAATTATGTTTGAAA
ACTAAAGATTTTGGCAGTGGGTAATGTCTATTCAGAGGAGTTTGTTCAGTAAAATCGATA
ATCCGCGAGGATCTTACTCTATTTGGT-GTTCAACTTATATACCGCCGTCGTCAGCTAAT
GCCTTAAAGGTCTGGTCTGCCCGGTGTAATT--ATTAACGGCCGCGGTATTCTGACTGTG
CAAAGGTAGCATAATCACTTGCCCTTTAAATGGGGGAATGTATGAATGATTAGACGAGGT
TTCGACTGTCTTTTCCCTAAAAACTGAGATTTCAGTGTCTGTGAAAATGCGGGCATGGCT
GTAATGGACGAGAAGACCCTGTTGAGCTTGAAGACTACAAATTAGCGTCTGTTAAAATAA
AATAATTAGTTATTACCAAA-CATGC-GTAATTAAACGGTCTTTTGGCTGGGGTGGCAAG
CAAAGGAATTAAGCTTTGATATTAAA---------ATTTACATTTTTAGGCTGTTTATGC
CAAGGAATATTAATACAGATCCGCT-----AAGAGCGATTAATAGATAAAGTTACCACAG
GGATAACAGCGTAATTCTTTTTGAGAGCCCATATTGACAAAAGGGTTTGCGACCTCGATG
TTGGATCAAGATTCCTGATGGTGTAGCAGCTAT
>AB478575_B_floridae
CATAATATGCGTGCTAGCATTGAGTGAAATCGGGTGCCGTTGTTTGTTTGGTCAATTTGA
GTTACTGCCTACCTATTGCTACTGTCCTTGCCAGTGTTAGCCGGTGCAATTACTATATTG
CTTACTGATCGGAATATTAACACTACATTCTTCGACCCTTCTGGTGGAGGAGATCCAATT
TTGTATGAGCATCTATTTTGATTCTTTGGTCATCCAGAAGTTTACATTTTAATTTTACCA
GGGTTTGGTATTATTTCACATATTATTATTCACTATGCTGGTAAATTACGGTCATTTGGT
TATTTAGGTATAACATGAGCTATGTTTACGATCGGGTTACTAGGGTTCTGGGTCTGAGCC
CATCATATGTTTACTGTTGGTATAGATGTAGACACACGAAGTTATTTTACTGCTGCGACT
ATGGTTATTGCAGTTCCAACAGGAATTAAGGTTTTTAGCTGGTTAGCTACATTATCCGGA
TCAAAGCAATTAAAGTGGGAAACACCCCTATTATGAGCGTTAGGGTTCATCTTTTTATTC
ACTGTTGGAGGGTTAACTGGAATTGTACTAGCAAATTCGTCTTTAGATATTGTGTTGCAT
GATACATATTATGTTGTAGCAGGGCGTTAAGAGTTTAAGTCTTAACGCAAATTGAAGCAT
ATTATTG-TTATTTGTTTTGTCTTA-CCACTCTATACA-GC-AAGAGCAGTACTTAATAT
TGGAGAAGGTGTGAGAGCATGCTTCAGCAGTGGTTACAC---------TAGTGTGGCAAA
GATTGTGCCAGCCGCCGCGGTTACACCTGAACAAATATTTATAATATACGTATCTGTAAT
TTTCATAGCA-------------------AGTTAAGATTATCTAAGAGGTGATGTCGTAT
GC-TTTCTCGTTTGTAAATCTTAAAAGTGTTAATTACACGAAGTAAAGGTATAAACCAGG
ATTAGAGACCCTGCTATTCTTTACTAGTTAACAGTTGGTTAGTACGAATTATGTTTGAAA
ACTAAAGATTTTGGCAGTGGGTAATGTCTATTCAGAGGAGTTTGTTCAGTAAAATCGATA
ATCCGCGAGGATCTTACTCTATTTGGT-GTTCAACTTATATACCGCCGTCGTCAGCTAAT
GCCTTAAAGGTCTGGTCTGCCCGGTGTAATT--ATTAACGGCCGCGGTATTCTGACTGTG
CAAAGGTAGCATAATCACTTGCCCTTTAAATGGGGGAATGTATGAATGATTAGACGAGGT
TTCGACTGTCTTTCCCCTAAAAACTGAGATTTCAGTGTCTGTGAAAATGCGGGCATGGCT
GTAATGGACGAGAAGACCCTGTTGAGCTTGAAGACTACATATTAGCGTCTGTTAGAATAA
AATAATTAATTATTACCAAA-CATGC-GTAATTAAACGGTCTTTTGGCTGGGGTGGCAAG
CAAAGGAATTAAGCTTTGATATTAAA---------ATTTACATTTTTAGGCTGTTTATGC
CAAGGAATATTAATACAGATCCGCT-----AAGAGCGATTAATAGATAAAGTTACCACAG
GGATAACAGCGTAATTCTTTTTGAGAGCCCATATTGACAAAAGGGTTTGCGACCTCGATG
TTGGATCAAGATTCCTAATGGTGTAGCAGCTAT
>AB478576_B_floridae
CATAATATGCGTGCTAGCATTGAGTGAAATCGGGTGCCGTTGTTTGTTTGGTCAATTTGA
GTTACTGCCTACCTATTACTATTGTCCTTGCCAGTGTTAGCCGGTGCAATTACTATATTG
CTTACTGATCGGAATATTAACACTACATTCTTCGACCCTTCTGGTGGAGGGGATCCAATT
TTGTATGAGCATCTATTTTGATTCTTTGGTCATCCAGAAGTTTACATTTTAATTTTACCG
GGGTTTGGTATTATTTCACATATTATTATTCACTATGCTGGTAAATTACGGTCATTTGGT
TATTTAGGTATAACATGAGCTATGTTTACGATCGGGTTACTAGGGTTCTGGGTCTGAGCC
CATCATATGTTTACTGTTGGTATAGATGTAGACACACGAAGTTATTTTACTGCCGCGACT
ATGGTTATTGCAGTTCCAACAGGAATTAAGGTTTTTAGCTGGTTGGCTACATTATCTGGG
TCAAAGCAATTAAAGTGGGAAACACCCCTATTATGAGCGCTAGGGTTCATCTTTTTATTC
ACTGTTGGAGGGTTAACTGGAATTGTACTAGCAAATTCGTCTTTAGATATTGTGTTGCAT
GATACATATTATGTTGTAGCAGGGCGCTAAGAGTTTAAGTCTTAACGCAAATTGAAGCAT
ATTATTG-TTATTTGCTTTGTCTTA-CCACTCTATACA-GC-AAGAGCAGTACTTAATAT
TGGAGAAGGTGTGAGAGCATGCTTCAGCAGTGGTTATAC---------TAGTGTGGCAAA
GATTGTGCCAGCCGCCGCGGTTACACCTGAACAAATATTTATAATGCATGTATCTGTAAT
TTTCATAGCA-------------------AGTTAAGATTATATAAGAGGTGATGTCGTAT
GC-TTTCTCGTTTGTAAATCTTAAAAGTGTTAATTACACGAAGTAAAGGTATAAACCAGG
ATTAGAGACCCTGCTATTCTTTACTAGTTAACAGTTGGTTAGTACGAATTATGTTTGAAA
ACTAAAGATTTTGGCAGTGGGTAATGTCTATTCAGAGGAGTTTGTTCAGTAAAATCGATA
ATCCGCGAGGATCTTACTCTATTTGGT-GTTCAACTTATATACCGCCGTCGTCAGCTAAT
GTCTTAAAGGTCTGGTCTGCCCGGTGTAATT--ATTAACGGCCGCGGTATTCTGACTGTG
CAAAGGTAGCATAATCACTTGCCCTTTAAATGGGGGAATGTATGAATGATTAGACGAGGT
TTCGACTGTCTTTCCCCTAAAAACTGAGATTTCAGTGTCTGTGAAAATGCGGGCATGGCT
GTAATGGACGAGAAGACCCTGTTGAGCTTGAAGACTACATATTAGCGTCTGTTAGAATAA
AATAATTAATTATTACCAAA-CATGC-GTAATTAAACGGTCTTTTGGCTGGGGTGGCAAG
CAAAGGAATTAAGCTTTGATATTAAA---------ATTTACATTTTTAGGCTGTTTATGC
CAAGGAATACTAATACAGATCCGCT-----AAGAGCGATTAATAGATAAAGTTACCACAG
GGATAACAGCGTAATTCTTTTTGAGAGCCCATATTGACAAAAGGGTTTGCGACCTCGATG
TTGGATCAAGATTCCTAATGGTGTAGCAGCTAT
>AB478577_B_floridae
CATAATATGCGTGCTAGCATTGAGTGAAATCGGGTGCCGTTGTTTGTTTGGTCAATTTGA
GTTACTGCCTACCTATTGCTATTGTCCTTGCCAGTGTTAGCCGGTGCAATTACTATATTG
CTTACTGATCGGAATATTAACACTACATTCTTCGATCCTTCTGGTGGAGGAGATCCAATT
TTGTATGAGCATCTATTTTGATTCTTTGGTCATCCAGAAGTTTACATTTTAATTTTACCG
GGGTTTGGTATTATTTCACATATTATTATTCACTATGCTGGTAAATTACGGTCATTTGGT
TATTTAGGTATAACATGAGCTATGTTTACGATCGGGTTACTAGGGTTCTGGGTCTGAGCC
CATCATATGTTTACTGTTGGTATAGATGTAGACACACGAAGTTATTTTACTGCCGCGACT
ATGGTTATTGCAGTTCCAACAGGAATTAAGGTTTTTAGCTGGTTAGCTACACTATCTGGA
TCAAAGCAATTAAAGTGGGAAACACCCCTATTATGAGCGCTAGGGTTCATCTTTTTATTC
ACCGTTGGAGGGTTAACTGGAATTGTACTAGCAAATTCGTCTTTAGACATTGTGTTGCAT
GATACATATTATGTTGTAGCAAGGCGCTAAGAGTTTAAGTCTTAATGCAAATTGAAGCAT
ATTATTG-TTATTTGCTTTGTCTTA-CCACTCTATACA-GC-AAGAGCAGTACTTAATAT
TGGCGAAGGTGTGAGAGCATGCTTCAGCAGTGGTTATAC---------TAGTGTGGCAAA
GATTGTGCCAGCCGCCGCGGTTACACCTGAACAAATATTTATAATACACGTATCTGTAAT
TTTCATAGCA-------------------AGTTAAGATTATCTAAGAGGTGATGTCGTAT
GC-TTTCTCGTTTGTAAATCTTAAAAGTGTTAATTACACGAAGTAAAGGTATAAACCAGG
ATTAGAGACCCTGCTATTCTTTACTAGTTAACAGTTGGTTAGTACGAATTATGTTTGAAA
ACTAAAGATTTTGGCAGTGGGTAATGTCTATTCAGAGGAGTTTGTTCAGTAAAATCGATA
ATCCGCGAGGATCTTACTCTATTTGGT-GTTCAACTTATATACCGCCGTCGTCAGCTAAT
GTCTTAAAGGTCTGGTCTGCCCGGTGTAATT--ATTAACGGCCGCGGTATTCTGACTGTG
CAAAGGTAGCATAATCACTTGCCCTTTAAATGGGGGAATGTATGAATGATTAGACGAGGT
TTCGACTGTCTTCCCCCTAAAAACTGAGATTTCAGTGTCTGTGAAAATGCGGACATGGCT
GTAATGGACGAGAAGACCCTGTTGAGCTTGAAGACTACATATTAGCGTCTGTTAGAATAA
AATAATTAATTATCATCAAA-CATGC-GTAATTAAACGGTCTTTTGGCTGGGGTGGCAAG
CAAAGGAATTAAGCTTTGATATTAAA---------ATTTACATTTTTAGGCTGTTTATGC
CAAGGAATATTAATATAGATCCGCT-----AAGAGCGATTAATAGATAAAGTTACCACAG
GGATAACAGCGTAATTCTTTTTGAGAGCCCATATTGACAAAAGGGTTTGCGACCTCGATG
TTGGATCAAGATTCCTAATGGTGTAGCAGCTAT
>AB478578_B_floridae
CATAATATGCGTGCTAGCATTGAGTGGAATCGGGTGCCATTGTTTGTTTGGTCAATTTGA
GTTACTGCTTACCTATTGCTATTGTCCTTGCCAGTGTTAGCCGGTGCAATTACTATATTG
CTTACTGATCGGAATATTAACACTACATTCTTCGACCCTTCTGGTGGAGGAGATCCAATT
TTGTATGAGCATCTATTTTGATTTTTTGGTCACCCAGAAGTTTACATTTTAATTTTACCG
GGGTTTGGTATTATTTCACATATTATTATTCACTATGCTGGTAAATTACGGTCATTTGGT
TATTTAGGTATAACATGAGCTATGTTTACGATTGGGTTACTAGGGTTCTGGGTCTGAGCC
CATCATATGTTTACTGTTGGTATAGATGTAGACACACGAAGTTATTTTACTGCCGCGACT
ATGGTTATTGCAGTTCCAACAGGAATTAAGGTTTTTAGCTGGTTAGCTACATTATCTGGA
TCAAAGCAATTAAAGTGGGAAACACCCCTATTATGAGCGCTAGGGTTCATCTTTTTATTC
ACTGTTGGGGGGTTAACTGGAATTGTACTAGCAAACTCATCTTTAGATATTGTGTTGCAT
GATACATATTATGTTGTAGCAGGGCGCTAAGAGTTTAAGTCTTAACGCAAATTGAAGCAT
ATTATTG-TTATTTGCTTTGTCTTA-CCACTCTATACA-GC-AAGAGCAGTACTTAATAT
TGGAGAAGGTGTGAGAGCATGCTTCAGCAGTGGTCATAC---------TAGTGTGGCAAA
GATTGTGCCAGCCGCCGCGGTTACACCTGAACAAATATTTATAATACACGTATCTGTAAT
TTTCATAGCA-------------------AGTTAAGATTATCTAAGAGGTGATGTCGTAT
GC-TTTCTCGTTTGTAAATCTTAAAAGTGTTAATTACACGAAGTAAAGGTATAAACCAGG
ATTAGAGACCCTGCTATTCTTTACTAGTTAACAGTTGGTTAGTACGAATTATGTTTGAAA
ACTAAAGATTTTGGCAGTGGATAATGTCTATTCAGAGGAGTTTGTTCAGTAAAATCGATA
ATCCGCGAGGATCTTACTCTATTTGGT-GTTCAACTTATATACCGCCGTCGTCAGCTAAT
GTCTTAAAGGTCTGGTCTGCCCGGTGTAATT--ATTAACGGCCGCGGTATTCTGACTGTG
CAAAGGTAGCATAATCACTTGCCCTTTAAATGGGGGAATGTATGAATGATTAGACGAGGT
TTCGACTGTCTTTCCCCTAAAAACTGAGATTTCAGTGTCTGTGAAAATGCGGGCATGGCT
GTAATGGACGAGAAGACCCTGTTGAGCTTGAAGACTACATATTAGCGTCTGTTAGAATAA
GATAATTAATTATTACCAAA-CATGC-GTAATTAAACGGTCTTTTGGCTGGGGTGGCAAG
CAAAGGAATTAAGCTTTGATATTAAA---------ATTTACATTTTTAGGCTGTTTATGC
CAAGGAATATTAATACAGATCCGCT-----AAGAGCGATTAATAGATAAAGTTACCACAG
GGATAACAGCGTAATTCTTTTTGAGAGCCCATATTGACAAAAGGGTTTGCGACCTCGATG
TTGGATCAAGATTCCTAATGGTGTAGCAGCTAT
>AB478579_B_floridae
CATAATATGCGTGCTAGCATTGAGTGAAATCGGGTGCCGTTGTTTGTTTGGTCAATTTGA
GTTACTGCCTACCTATTGCTATTGTCCTTGCCAGTGTTAGCCGGTGCAATTACTATACTG
CTTACTGATCGGAATATTAACACTACATTCTTCGATCCTTCTGGTGGAGGAGATCCAATT
TTGTATGAGCATCTATTTTGATTCTTTGGTCATCCAGAAGTTTACATTTTAATTTTACCG
GGGTTTGGTATTATTTCACATATTATTATTCACTATGCTGGTAAATTACGGTCATTTGGT
TATTTAGGTATAACATGAGCTATATTTACGATCGGGTTACTGGGGTTCTGGGTCTGAGCC
CATCATATGTTTACTGTTGGTATAGATGTAGACACACGAAGTTATTTTACTGCCGCGACT
ATGGTTATTGCAGTTCCAACAGGAATTAAGGTTTTTAGCTGGTTAGCTACATTATCTGGA
TCAAAGCAATTAAAGTGGGAAACGCCCCTATTATGAGCGCTAGGGTTCATCTTTTTATTC
ACTGTTGGAGGGTTAACTGGAATTGTACTAGCAAATTCGTCTTTAGACATTGTGTTGCAT
GATACATATTATGTTGTAGCAGGGCGCTAAGAGTTTAAGCCTTAACGCAAATTGAAGCAT
ATTATTG-TTATTTGCTTTGTCTTA-CCACTCTATACA-GC-AAGAGCAGTACTTAATAT
TGGAGAAGGTGTGAGAGCATGCTTCAGCAGTGGTTATAC---------TAGTGTGGCAAA
GATTGTGCCAGCCGCCGCGGTTACACCTGAACAAATATTTATAATATACGTATCTGTAAT
TTTCATAGCA-------------------AGTTAAGATTATCTAAGAGGTGATGTCGTAT
GC-TTTCTCGTTTGTAAATCTTAAAAGTGTTAATTACACGAAGTAAAGGTATAAACCAGG
ATTAGAGACCCTGCTATTCTTTACTAGTTAACAGTTGGTTAGTACGAATTATGTTTGAAA
ACTAAAGATTTTGGCAGTGGGTAATGTCTATTCAGAGGAGTTTGTTCAGTAAAATCGATA
ATCCGCGAGGATCTTACTCTATTTGGT-GTTCAACTTATATACCGCCGTCGTCAGCTAAT
GCCTTAAAGGTCTGGTCTGCCCGGTGTAATT--ATCAACGGCCGCGGTATTCTGACTGTG
CAAAGGTAGCATAATCACTTGCCCTTTAAATGGGGGAATGTATGAATGATTAGACGAGGT
TTCGACTGTCTTTCCCCTAAAAACTGAGATTTCAGTGTCTGTGAAAATGCGGGCATGGCT
GTAATGGACGAGAAGACCCTGTTGAGCTTGAAGACTATATATTAGCGTCTGTTAGAATAA
AATAATTAATTATCACCAAA-CATGC-GTAATTAAACGGTCTTTTGGCTGGGGTGGCAAG
CAAAGGAATTAAGCTTTGATATTAAA---------ATTTACATTTTTAGGCTGTTTATGC
CAAGGAATATTAATACAGATCCGCT-----AAGAGCGATTAATAGATAAAGTTACCACAG
GGATAACAGCGTAATTCTTTTTGAGAGCCCATATTGACAAAAGGGTTTGCGACCTCGATG
TTGGATCAAGATTCCTAATGGTGTAGCAGCTAT
>AB478580_B_floridae
CATAATATGCGTGCTAGTATTGAGTGAAATCGGGTGCCGCTGTTTGTTTGGTCAATTTGA
GTTACTGCCTACCTATTGCTATTGTCCTTGCCAGTGTTAGCCGGTGCAATTACTATATTG
CTTACTGATCGGAATATTAACACTACATTCTTCGACCCTTCTGGTGGAGGAGATCCAATT
TTGTATGAGCATCTATTCTGATTCTTTGGTCATCCAGAAGTTTACATTTTAATTTTACCG
GGGTTTGGTATTATTTCACATATTATTATTCACTATGCTGGTAAATTACGGTCATTTGGT
TATTTAGGTATAACATGAGCTATGTTTACGATCGGGTTACTAGGGTTCTGGGTCTGAGCC
CATCATATGTTTACTGTTGGTATAGATGTAGACACACGAAGTTATTTTACTGCCGCGACT
ATGGTTATTGCAGTTCCAACAGGAATTAAGGTTTTTAGTTGGCTAGCTACATTATCTGGA
TCAAAGCAATTAAAGTGGGAAACACCCCTATTATGAGCGCTAGGGTTCATCTTTTTATTC
ACTGTTGGAGGGTTAACTGGAATTGTACTAGCAAATTCGTCTTTAGACATTGTGTTGCAT
GATACATATTATGTTGTAGCAGGGCGCTAAGAGTTTAAGTCTTAACGCAAATTGAAGCAT
ATTATTG-TTATTTGCTTTGTCTTA-CCACTCTATACA-GC-AAGAGCAGTACTTAATAT
TGGAGAAGGTGTGAGAGCATGCTTCAGCAGTGGTTACAC---------TAGTGTGGCAAA
GATTGTGCCAGCCGCCGCGGTTACACCTGAACAAATATTTATAATACACGTATCTGTAAT
TTTCATAGCA-------------------AGTTAAGATTATCTAAGAGGTGATGTCGTAT
GC-TTTCTCGTTTGTAAATCTTAAAAGTGTTAATTACACGAAGTAAAGGTATAAACCAGG
ATTAGAGACCCTGCTATTCTTTACTAGTTAACAGTTGGTTAGTACGAATTATGTTTGAAA
ACTAAAGATTTTGGCAGTGGGTAATGTCTATTCAGAGGAGTTTGTTCAGTAAAATCGATA
ATCCGCGAGGATCTTACTCTATTTGGT-GTTCAACTTATATACCGCCGTCGTCAGCTAAT
GTCTTAAAGGTCTGGTCTGCCCGGTGTAATC--ATTAACGGCCGCGGTATTCTGACTGTG
CAAAGGTAGCATAATCACTTGCCCTTTAAATGGGGGAATGTATGAATGATTAGACGAGGT
TTCGACTGTCTTTCCCCTAAAAACTGAGATTTCAGTGTCTGTGAAAATGCGGGCATGGCT
GTAATGGACGAGAAGACCCTGTTGAGCTTGAAGACTACATATTAGCGTCTGTTAGAATAA
AATAATTAATTATTACCAAA-CATGC-GTAATTAAACGGTCTTTTGGCTGGGGTGGCAAG
CAAAGGAATTAAGCTTTGATATTAAA---------ATTTACATTTTTAGGCTGTTTATGC
CAAGGAATATTAATACAGATCCGCT-----AAGAGCGATTAATAGATAAAGTTACCACAG
GGATAACAGCGTAATTCTTTTTGAGAGCCCATATTGACAAAAGGGTTTGCGACCTCGATG
TTGGATCAAGATTCCTAATGGTGTAGCAGCTAT
>AB478581_B_floridae
CATAATATGCGTGCTAGCATTGAGTGAAATCGGGTGCCGTTGTTTGTTTGGTCAATTTGA
GTTACTGCCTACCTATTGCTATTGTCCTTGCCAGTGTTAGCCGGTGCAATTACTATACTG
CTTACTGATCGGAATATTAACACTACATTCTTCGATCCTTCTGGTGGAGGAGATCCAATT
TTGTATGAGCATCTATTTTGATTCTTTGGTCATCCAGAAGTTTACATTTTAATTTTACCG
GGGTTTGGTATTATTTCACATATTATTATTCACTATGCTGGTAAATTACGGTCATTTGGT
TATTTAGGTATAACATGAGCTATGTTTACGATCGGGTTACTGGGGTTCTGGGTCTGAGCC
CATCATATGTTTACTGTTGGTATAGATGTAGACACACGAAGTTATTTTACTGCCGCGACT
ATGGTTATTGCAGTTCCAACAGGAATTAAGGTTTTTAGCTGGTTAGCTACATTATCTGGA
TCAAAGCAATTAAAGTGGGAAACACCCTTATTATGAGCGCTAGGGTTCATCTTTTTATTC
ACTGTTGGAGGGTTAACTGGAATTGTACTAGCAAATTCGTCTTTAGACATTGTGTTGCAT
GATACATATTATGTTGTAGCAGGGCGCTAAGAGTTTAAGCCTTAACGCAAATTGAAGCAT
ATTATTG-TTATTTGCTTTGTCTTA-CCACTCTATACA-GC-AAGAGCAGTACTTAATAT
TGGAGAAGGTGTGAGAGCATGCTTCAGCAGTGGTTATAC---------TAGTGTGGCAAA
GATTGTGCCAGCCGCCGCGGTTACACCTGAACAAATATTTATAATACACGTATCTGTAAT
TTTCATAGCA-------------------AGTTAAGATTGTCTAAGAGGTGATGTCGTAT
GC-TTTCTCGTTTGTAAATCTTAAAAGTGTTAATTACACGAAGTAAAGGTATAAACCAGG
ATTAGAGACCCTGCTATTCTTTACTAGTTAACAGTTGGTTAGTACGAATTATGTTTGAAA
ACTAAAGATTTTGGCAGTGGGTAATGTCTATTCAGAGGAGTTTGTTCAGTAAAATCGATA
ATCCGCGAGGATCTTACTCTATTTGGT-GTTCAACTTATATACCGCCGTCGTCAGCTAAT
GCCTTAAAGGTCTGGTCTGCCCGGTGTAATT--ATTAACGGCCGCGGTATTCTGACTGTG
CAAAGGTAGCATAATCACTTGCCCTTTAAATGGGGGAATGTATGAATGATTAGACGAGGT
TTCGACTGTCTTTTCCCTAAAAACTGAGATTTCAGTGTCTGTGAAAATGCGGGCATGGCT
GTAATGGACGAGAAGACCCTGTTGAGCTTGAAGACTATATATTAGCGTCTGTTAGAATAA
AATAATTAATTATCACCAAA-CATGC-GTAATTAAACGGTCTTTTGGCTGGGGTGGCAAG
CAAAGGAATTAAGCTTTGATATTAAA---------ATTTACATTTTTAGGCTGTTTATGC
CAAGGAATATTAATACAGATCCGCT-----AAGAGCGATTAATAGATAAAGTTACCACAG
GGATAACAGCGTAATTCTTTTTGAGAGCCCATATTGACAAAAGGGTTTGCGACCTCGATG
TTGGATCAAGATTCCTAATGGTGTAGCAGCTAT
>AB478582_B_floridae
CATAATATGCGTGCTAGCATTGAGTGAAATCGGGTGCCGTTGTTTGTTTGGTCAATTTGA
GTTACTGCCTACCTATTGCTATTGTCCTTGCCAGTGTTAGCCGGTGCAATTACTATACTG
CTTACTGATCGGAATATTAACACTACATTCTTCGATCCTTCTGGTGGAGGAGATCCAATT
TTGTATGAGCATCTATTTTGATTCTTTGGTCATCCAGAAGTTTACATTTTAATTTTACCG
GGGTTTGGTATTATTTCACATATTATTATTCACTATGCTGGTAAATTACGGTCATTTGGT
TATTTAGGTATAACATGAGCTATGTTTACGATCGGGTTACTGGGGTTCTGGGTCTGAGCC
CATCATATGTTTACTGTTGGTATAGATGTAGACACACGAAGTTATTTTACTGCCGCGACT
ATGGTTATTGCAGTTCCAACAGGAATTAAGGTTTTTAGCTGGTTAGCTACATTATCTGGA
TCAAAGCAATTAAAGTGGGAAACACCCTTATTATGAGCGCTAGGGTTCATCTTTTTATTC
ACTGTTGGAGGGTTAACTGGAATTGTACTAGCAAATTCGTCTTTAGACATTGTGTTGCAT
GATACATATTATGTTGTAGCAGGGCGCTAAGAGTTTAAGCCTTAACGCAAATTGAAGCAT
ATTATTG-TTATTTGCTTTGTCTTA-CCACTCTATACA-GC-AAGAGCAGTACTTAATAT
TGGAGAAGGTGTGAGAGCATGCTTCAGCAGTGGTTATAC---------TAGTGTGGCAAA
GATTGTGCCAGCCGCCGCGGTTACACCTGAACAAATATTTATAATACACGTATCTGTAAT
TTTCATAGCA-------------------AGTTAAGATTGTCTAAGAGGTGATGTCGTAT
GC-TTTCTCGTTTGTAAATCTTAAAAGTGTTAATTACACGAAGTAAAGGTATAAACCAGG
ATTAGAGACCCTGCTATTCTTTACTAGTTAACAGTTGGTTAGTACGAATTATGTTTGAAA
ACTAAAGATTTTGGCAGTGGGTAATGTCTATTCAGAGGAGTTTGTTCAGTAAAATCGATA
ATCCGCGAGGATCTTACTCTATTTGGT-GTTCAACTTATATACCGCCGTCGTCAGCTAAT
GCCTTAAAGGTCTGGTCTGCCCGGTGTAATT--ATTAACGGCCGCGGTATTCTGACTGTG
CAAAGGTAGCATAATCACTTGCCCTTTAAATGGGGGAATGTATGAATGATTAGACGAGGT
TTCGACTGTCTTTTCCCTAAAAACTGAGATTTCAGTGTCTGTGAAAATGCGGGCATGGCT
GTAATGGACGAGAAGACCCTGTTGAGCTTGAAGACTATATATTAGCGTCTGTTAGAATAA
AATAATTAATTATCACCAAA-CATGC-GTAATTAAACGGTCTTTTGGCTGGGGTGGCAAG
CAAAGGAATTAAGCTTTGATATTAAA---------ATTTACATTTTTAGGCTGTTTATGC
CAAGGAATATTAATACAGATCCGCT-----AAGAGCGATTAATAGATAAAGTTACCACAG
GGATAACAGCGTAATTCTTTTTGAGAGCCCATATTGACAAAAGGGTTTGCGACCTCGATG
TTGGATCAAGATTCCTAATGGTGTAGCAGCTAT
>AB478583_B_floridae
CATAATATGCGTGCTAGCATTGAGTGAAATCGGGTGCCGTTGTTTGTTTGGTCAATTTGA
GTTACTGCCTACCTATTGCTATTGGCCTTGCCAGTGTTAGCCGGTGCAATTACTATATTG
CTTACTGATCGGAATATTAACACTACATTCTTCGATCCTTCTGGTGGAGGAGATCCAATT
TTGTATGAGCATCTATTTTGATTCTTTGGTCATCCAGAAGTTTACATTTTAATTTTACCG
GGGTTTGGTATTATTTCACATATTATTATTCACTATGCTGGTAAATTACGGTCATTTGGT
TATTTAGGTATAACATGAGCTATGTTTACGATCGGGTTACTAGGGTTCTGGGTCTGAGCC
CATCATATGTTTACTGTTGGTATAGATGTAGACACACGAAGTTATTTTACTGCCGCGACT
ATGGTTATTGCAGTTCCAACAGGAATTAAGGTTTTTAGCTGGTTAGCTACATTATCTGGA
TCAAAGCAATTAAAGTGGGAAACACCCCTATTATGAGCGCTAGGGTTCATCTTTTTATTC
ACTGTTGGAGGGTTAACTGGAATTGTACTAGCAAATTCGTCTTTAGACATTGTGTTGCAT
GATACATATTATGTTGTAGCAGGGCGCTAAGAGTTTAAGTCTTAACGCAAATTGAAGCAT
ATTATTG-TTATTTGCTTTGTCTTA-CCACTCTATACA-GC-AAGAGCAGTACTTAATAT
TGGCGAAGGTGTGAGAGCATGCTTCAGCAGTGGTTATAC---------TAGTGTGGCAAA
GATTGTGCCAGCCGCCGCGGTTACACCTGAACAAATATTTATAATACACGTATCTGTAAT
TTTCATAGCA-------------------AGTTAAGGTTATCTAAGAGGTGATGTCGTAT
GC-TTTCTCGTTTGTAAATCTTAAAAGTGTTAATTACACGAAGTAAAGGTATAAACCAGG
ATTAGAGACCCTGCTATTCTTTACTAGTTAACAGTTGGTTAGTACGAATTATGTTTGAAA
ACTAAAGATTTTGGCAGTGGGTAATGTCTATTCAGAGGAGTTTGTTCAGTAAAATCGATA
ATCCGCGAGGATCTTACTCTATTTGGT-GTTCAACTTATATACCGCCGTCGTCAGCTAAT
GTCTTAAAGGTCTGGTCTGCCCGGTGTAATT--ATTAACGGCCGCGGTATTCTGACTGTG
CAAAGGTAGCATAATCACTTGCCCTTTAAATGGGGGAATGTATGAATGATTAGACGAGGT
TTCGACTGTCTTCCCCCTAAAAACTGAGATTTCAGTGTCTGTGAAAATGCGGGCATGGCT
GTAATGGACGAGAAGACCCTGTTGAGCTTGAAGACTACATATTAGCGTCTGTTAGAATAA
AATAATTAATTATCACCAAA-CATGC-GTAATTAAACGGTCTTTTGGCTGGGGTGGCAAG
CAAAGGAATTAAGCTTTGATATTAAA---------ATTTACATTTTTAGGCTGTTTATGC
CAAGGAATATTAATACAGATCCGCT-----AAGAGCGATTAATAGATAAAGTTACCACAG
GGATAACAGCGTAATTCTTTTTGAGAGCCCATATTGACAAAAGGGTTTGCGACCTCGATG
TTGGATCAAGATTCCTAATGGTGTAGCAGCTAT
>AB478584_B_floridae
CATAATATGCGTGCTAGCATTGAGTGAAATCGGGTGCCGTTGTTTGTTTGGTCAATTTGA
GTTACTGCCTACCTATTACTATTGTCCTTGCCAGTGTTAGCCGGTGCAATTACTATATTG
CTTACTGATCGGAATATTAACACTACATTCTTCGACCCTTCTGGTGGAGGAGATCCAATT
TTGTACGAGCATCTATTTTGATTCTTTGGTCATCCAGAAGTTTATATCTTAATTTTACCC
GGGTTTGGTATTATTTCACATATTATCATTCATTATGCTGGTAAATTACGGTCATTTGGC
TATTTAGGTATAACATGAGCTATGTTTACTATCGGGTTACTAGGGTTCTGGGTCTGAGCA
CATCATATGTTCACTGTTGGTATAGATGTAGACACACGAAGTTATTTTACTGCCGCGACT
ATGGTTATTGCAGTTCCAACAGGAATTAAGGTTTTTAGCTGGTTAGCCACATTATCAGGA
TCAAAGCAATTAAAGTGGGAAACACCCCTATTATGAGCGCTAGGGTTCATCTTTTTATTC
ACTGTTGGAGGGTTAACTGGAATTGTACTAGCAAATTCGTCTTTAGATATTGTGTTGCAT
GATACATATTATGTTGTAGCAGGGCGTTAAGAGTTTAAGTCTTAACGTAAATTGAAGCAT
ATTATGG-TTATTTGCTTTGTCTTA-CCACTCTATACA-GC-AAGAGCAGTACTTAATAT
TGGCCAAGGTGTGAGAGCATGCTTCAGCAGTGGTTATAC---------TAGTGTGGCAAA
GATTGTGCCAGCCGCCGCGGTTACACCTGAACAAATATTTATAATACACGTATCTGTAAT
TTTCATAGCA-------------------AGTTAAGATTATCTAAGAGGTGATGTCGTAT
GC-TTTCTCGTTTGTAAATCTTAAAAGTGTTAATTACACGAAGTAGAGGTATAAACCAGG
ATTAGAGACCCTGCTATTCTTTACTAGTTAACAGTTGGTTAGTACGAATTATGTTTGAAA
ACTAAAGATTTTGGCAGTGGGTAATGTCTATTCAGAGGAGTTTGTTCAGTAAAATCGATA
ATCCGCGAGGATCTTACTCTATTTGGT-GTTCAACTTATATACCGCCGTCGTCAGCTAAT
GTCTTAAAGGTCTGGTCTGCCCGGTGTAATT--ATTAACGGCCGCGGTATTCTGACTGTG
CAAAGGTAGCATAATCACTTGCCCTTTAAATGGGGGAATGTATGAATGATTAGACGAGGT
TTCGACTGTCTTTTCCCTAAAAACTGAGATTTCAGTGTCTGTGAAAATGCGGGCATGGCT
GTAATGGACGAGAAGACCCTGTTGAGCTTGAAGACTATATATTAGCGTCTGTTAGAATAA
AATAATTAATTATTACCAAA-CATGC-GTAATTAAACGGTCTTTTGGCTGGGGTGGCAAG
CAAAGGAATTAAGCTTTGATATTAAA---------ATTTACATTTTTAGGCTGTTTATGC
CAAGGAATATTAACACAGATCCGCT-----AAGAGCGATTAATAGATAAAGTTACCACAG
GGATAACAGCGTAATTCTTTTTGAGAGCCCATATTGACAAAAGGGTTTGCGACCTCGATG
TTGGATCAAGATTCCTGATGGTGTAGCAGCTAT
>AB478585_B_floridae
CATAATATGCGTGCTAGCATTGAGTGAAATCGGGTGCCGTTGTTTGTTTGGTCAATTTGA
GTTACTGCCTACCTATTGCTATTGTCCTTGCCAGTGTTAGCCGGTGCAATTACTATACTG
CTTACTGATCGGAATATTAACACTACATTCTTCGATCCTTCTGGTGGAGGAGATCCAATT
TTGTATGAGCATCTATTTTGATTCTTTGGTCATCCAGAAGTTTACATTTTAATTTTACCG
GGGTTTGGTATTATTTCACATATTATTATTCACTATGCTGGTAAATTACGGTCATTTGGT
TATTTAGGTATAACATGAGCTATGTTTATGATCGGGTTACTAGGGTTCTGGGTCTGAGCC
CATCATATGTTTACTGTTGGTATAGATGTAGACACACGAAGTTATTTTACTGCCGCGACT
ATGGTTATTGCAGTTCCAACAGGAATTAAGGTTTTTAGCTGGTTAGCTACATTATCTGGG
TCAAAGCAATTAAAGTGGGAAACACCCCTATTATGAGCGCTAGGGTTCATCTTTTTATTC
ACTGTTGGAGGGTTAACTGGAATTGTACTAGCAAATTCGTCTTTAGATATTGTGTTGCAT
GATACATATTATGTTGTAGCAGGGCGCTAAGAGTTTAAGTCTTAACGCAAATTGAAGCAT
ATTATTG-TTATTTGCTTTGTCTTA-CCACTCTATACA-GC-AAGAGCAGTACTTAATAT
TGGAGAAGGTGTGAGAGCATGCTTCAGCAGTGGTTATAC---------TAGTGTGGCAAA
GATTGTGCCAGCCGCCGCGGTTACACCTGAACAAATATTTATAATGCATGTATCTGTAAT
TTTCATAGCA-------------------AGTTAAGATTATATAAGAGGTGATGTCGTAT
GC-TTTCTCGTTTGTAAATCTTAAAAGTGTTAATTACACGAAGTAAAGGTATAAACCAGG
ATTAGAGACCCTGCTATTCTTTACTAGTTAACAGTTGGTTAGTACGAATTATGTTTGAAA
ACTAAAGATTTTGGCAGTGGGTAATGTCTATTCAGAGGAGTTTGTTCAGTAAAATCGATA
ATCCGCGAGGATCTTACTCTATTTGGT-GTTCAACTTATATACCGCCGTCGTCAGCTAAT
GTCTTAAAGGTCTGGTCTGCCCGGTGTAATT--ATTAACGGCCGCGGTATTCTGACTGTG
CAAAGGTAGCATAATCACTTGCCCTTTAAATGGGGGAATGTATGAATGATTAGACGAGGT
TTCGACTGTCTTTCCCCTAAAAACTGAGATTTCAGTGTCTGTGAAAATGCGGGCATGGCT
GTAATGGACGAGAAGACCCTGTTGAGCTTGAAGACTACATATTAGCGTCTGTTAGAATAA
AATAATTAATTATTACCAAA-CATGC-GTAATTAAACGGTCTTTTGGCTGGGGTGGCAAG
CAAAGGAATTAAGCTTTGATATTAAA---------ATTTACATTTTTAGGCTGTTTATGC
CAAGGAATACTAATACAGATCCGCT-----AAGAGCGATTAATAGATAAAGTTACCACAG
GGATAACAGCGTAATTCTTTTTGAGAGCCCATATTGACAAAAGGGTTTGCGACCTCGATG
TTGGATCAAGATTCCTAATGGTGTAGCAGCTAT
>AB478586_B_floridae
CATAATATGCGTGCTAGCATTGAGTGAAATCGGGTGCCGTTGTTTGTTTGGTCAATTTGG
GTTACTGCCTACCTATTGCTGTTGTCCCTGCCAGTGTTAGCCGGTGCAATTACTATATTG
CTTACTGATCGGAATATTAACACTACATTCTTCGACCCTTCTGGTGGAGGAGATCCAATT
TTGTATGAGCATCTATTTTGATTTTTTGGTCATCCAGAAGTTTACATTTTAATTTTACCG
GGGTTTGGTATTATTTCACATATTATTATTCACTATGCTGGTAAATTACGGTCATTTGGT
TATTTAGGAATAACATGAGCTATGTTTACGATCGGGTTACTAGGGTTCTGGGTCTGAGCC
CATCATATGTTTACTGTTGGTATAGATGTAGACACACGAAGTTATTTTACTGCCGCGACT
ATGGTTATTGCAGTTCCAACAGGAATTAAGGTTTTTAGCTGGTTAGCTACATTATCTGGA
TCAAAGCAATTAAAGTGGGAAACACCCCTACTATGAGCGCTAGGGTTCATCTTTCTATTC
ACTGTTGGAGGGTTAACTGGAATTGTACTAGCAAATTCGTCTTTAGATATTGTGTTGCAT
GATACATATTATGTTGTAGCAGGGCGCTAAGAGTTTAAGTTTTAACGCGAATTGAAGCAT
ATTATTG-TTATTTGCTTTGTCTTA-CCACTCTATACA-GC-AAGAGCAGTACTTAATAT
TGGAGAAGGTGTGAGAGCATGCTTCAGCAGTGGTTATAC---------TAGTGTGGCAAA
GATTGTGCCAGCCGCCGCGGTTACACCTGAACAAATATTTATAATACACGTATCTGTAAT
TTTCATAGCA-------------------AGTTAAGATTATCTAAGAGGTGATGTCGTAT
GC-TTTCTCGTTTGTAAATCTTAAAAGTGTTAATTACACGAAGTAAAGGTATAAACCAGG
ATTAGAGACCCTGCTATTCTTTACCAGTTAACAGTTGGTTAGTACGAATTATGTTTGAAA
ACTAAAGATTTTGGCAGTGGATAATGTCTATTCAGAGGAGTTTGTTCAGTAAAATCGATA
ATCCGCGAGGATCTTACTCTACTTGGT-GTTCAACTTATATACCGCCGTCGTCAGCTAAT
GTCTTAAAGGTCTGGTCTGCCCGGTGTAATT--ATTAACGGCCGCGGTATTCTGACTGTG
CAAAGGTAGCATAATCACTTGCCCTTTAAATGGGGGAATGTATGAATGATTAGACGAGGT
TTCGACTGTCTTCCCTTTAAAAACTGAGATTTCAGTGTCTGTGAAAATGCGGGCATGGCT
GTAATGGACGAGAAGACCCTATTGAGCTTGAAGACTACATATTAGCGTCTGTTAGAATAA
GATAATTAATTATTACCAAA-CATGC-GTAATTAAACGGTCTTTTGGCTGGGGTGGCAAG
CAAAGGAATTAAGCTTTGATATTAAA---------ATTTACATTTTTAGGCTGTTTATGC
CAAGGAATATTAATACAGATCCGCT-----AAGAGCGATTAATAGATAAAGTTACCACAG
GGATAACAGCGTAATTCTTTTTGAGAGCCCATATTGACAAAAGGGTTTGCGACCTCGATG
TTGGATCAAGATTCCTAATGGTGTAGCAGCTAT
>AB478587_B_floridae
CATAATATGCGTGCTAGCATTGAGTGAAATCGGGTGCCGTTGTTTGTTTGGTCAATTTGG
GTTACTGCCTACCTATTGCTATTGTCCTTGCCAGTGTTAGCCGGTGCAATTACTATATTG
CTTACTGATCGGAATATTAACACTACATTCTTCGACCCTTCTGGTGGAGGAGATCCAATT
TTGTATGAGCATCTATTTTGATTTTTTGGTCATCCAGAAGTTTACATTTTAATTTTACCG
GGGTTTGGTATTATTTCACATATTATTATTCACTATGCTGGTAAATTACGGTCATTTGGT
TATTTAGGAATAACATGAGCTATGTTTACGATCGGGTTACTAGGGTTCTGGGTCTGAGCC
CATCATATGTTTACTGTTGGTATAGATGTAGACACACGAAGTTATTTTACTGCCGCGACT
ATGGTTATTGCAGTTCCAACAGGAATTAAGGTTTTTAGCTGGTTAGCTACATTATCTGGA
TCAAAGCAATTAAAGTGGGAAACACCCCTATTATGAGCGCTAGGGTTCATCTTTTTATTC
ACTGTTGGAGGGTTAACTGGAATTGTACTAGCAAATTCGTCTTTAGATATTGTGTTGCAT
GACACATATTATGTTGTAGCAGGGCGCTAAGAGTTTAAGTTTTAACGCAAATTGAAGCAT
ATTATTG-TTATTTGCTTTGTCTTA-CCACTCTATACA-GC-AAGAGCAGTACTTAATAT
TGGAGAAGGTGTGAGAGCATGCTTCAGCAGTGGTTATAC---------TAGTGTGGCAAA
GATTGTGCCAGCCGCCGCGGTTACACCTGAACAAATATTTATAATACACGTATCTGTAAT
TTTCATAGCA-------------------AGTTAAGATTATCTAAGAGGTGATGTCGTAT
GC-TTTCTCGTTTGTAAATCTTAAAAGTGTTAATTACACGAAGTAAAGGTATAAACCAGG
ATTAGAGACCCTGCTATTCTTTACCAGTTAACAGTTGGTTAGTACGAATTATGTTTGAAA
ACTAAAGATTTTGGCAGTGGATAATGTCTATTCAGAGGAGTTTGTTCAGTAAAATCGATA
ATCCGCGAGGATCTTACTCTATTTGGT-GTTCAACTTATATACCGCCGTCGTCAGCTAAT
GTCTTAAAGGTCTGGTCTGCCCGGTGTAATT--ATTAACGGCCGCGGTATTCTGACTGTG
CAAAGGTAGCATAATCACTTGCCCTTTAAATGGGGGAATGTATGAATGATTAGACGAGGT
TTCGACTGTCTTTCCCTTAAAAACTGAGATTTCAGTGTCTGTGAAAATGCGGGCATGGTT
GTAATGGACGAGAAGACCCTGTTGAGCTTGAAGACTACACATTAGCGTCTGTTAGAATAA
GATAATTAATTATTACCAAA-CATGC-GTAATTAAACGGTCTTTTGGCTGGGGTGGCAAG
CAAAGGAATTAAGCTTTGATATTAAA---------ATTTACATTTTTAGGCTGTTTATGC
CAAGGAATATTAATACAGATCCGCT-----AAGAGCGATTAATAGATAAAGTTACCACAG
GGATAACAGCGTAATTCTTTTTGAGAGCCCATATTGACAAAAGGGTTTGCGACCTCGATG
TTGGATCAAGATTCCTAATGGTGTAGCAGCTAT
>AB478588_B_floridae
CATAATATGCGTGCTAGCATTGAGTGAAATCGGGTGCCGTTGTTTGTTTGGTCAATTTGG
GTTACTGCCTACCTATTGCTATTGTCCTTACCAGTGTTAGCCGGTGCCATTACTATACTG
CTTACTGATCGGAATATTAACACTACATTCTTCGATCCTTCTGGTGGAGGAGATCCAATT
TTGTATGAGCATCTATTTTGATTTTTTGGTCATCCAGAAGTTTACATTTTAATTTTACCG
GGGTTTGGTATTATTTCACATATTATTATTCACTATGCTGGTAAATTACGGTCATTTGGT
TATTTAGGAATAACATGAGCTATGTTTACGATCGGGTTACTAGGGTTCTGGGTCTGAGCC
CATCATATGTTTACTGTTGGTATAGATGTAGACACACGAAGTTATTTTACTGCCGCGACT
ATGGTTATTGCAGTTCCAACAGGAATTAAGGTTTTTAGCTGGTTAGCTACATTATCTGGA
TCAAAGCAATTAAAGTGGGAAACACCCCTATTATGAGCGCTAGGGTTCATCTTTTTATTC
ACTGTTGGAGGGTTAACTGGAATTGTACTAGCAAATTCGTCTTTAGATATTGTGTTGCAT
GATACATATTATGTTGTAGCAGGGCGCTAAGAGTTTAAGTTTTAACGCAAATTGAAGCAT
ATTATTG-TTATTTGCTTTGTCTTA-CCACTCTATACA-GC-AAGAGCAGTACTTAATAT
TGGAGAAGGTGTGAGAGCATGCTTCAGCAGTGGTTATAC---------TAGTGTGGCAAA
GATTGTGCCAGCCGCCGCGGTTACACCTGAACAAATATTTATAATACACGTATCTGTAAT
TTTCATAGCA-------------------AGTTAAGATTATCTAAGAGGTGATGTCGTAT
GC-TTTCTCGTTTGTAAATCTTAAAAGTGTTAATTACACGAAGTAAAGGTATAAACCAGG
ATTAGAGACCCTGCTATTCTTTACCAGTTAACAGTTGGTTAGTACGAATTATGTTTGAAA
ACTAAAGATTTTGGCAGTGGATAATGTCTATTCAGAGGAGTTTGTTCAGTAAAATCGATA
ATCCGCGAGGATCTTACTCTATTTGGT-GTTCAACTTATATACCGCCGTCGTCAGCTAAT
GTCTTAAAGGTCTGGTCTGCCCGGTGTAATT--ATTAACGGCCGCGGTATTCTGACTGTG
CAAAGGTAGCATAATCACTTGCCCTTTAAATGGGGGAATGTATGAATGATTAGACGAGGT
TTCGACTGTCTTCCCTTTAAAAACTGAGATTTCAGTGTCTGTGAAAATGCGGGCATGGCT
GTAATGGACGAGAAGACCCTGTTGAGCTTGAAGACTACATATTAGCGTCTGTTAGAATAA
GATAATTAATTATTACCAAA-CATGC-GTAATTAAACGGTCTTTTGGCTGGGGTGGCAAG
CAAAGGAATTAAGCTTTGATATTAAA---------ATTTACATTTTTAGGCTGTTTATGC
CAAGGAATATTAATACAGATCCGCT-----AAGAGCGATTAATAGATAAAGTTACCACAG
GGATAACAGCGTAATTCTTTTTGAGAGCCCATATTGACAAAAGGGTTTGCGACCTCGATG
TTGGATCAAGATTCCTAATGGTGTAGCAGCTAT
>AB478589_B_floridae
CATAATATGCGTGCTAGCATTGAGTGAAATCGGGTGCCGTTGTTTGTTTGGTCAATTTGA
GTTACTGCCTACCTATTGCTATTGTCCTTGCCAGTGTTAGCCGGTGCAATTACTATACTG
CTTACTGATCGGAATATTAACACTACATTCTTCGATCCTTCTGGTGGAGGAGATCCAATT
TTGTATGAGCATCTATTTTGATTCTTTGGTCATCCAGAAGTTTACATTTTAATTTTACCG
GGGTTTGGTATTATTTCACATATTATTATTCACTATGCTGGTAAATTACGGTCATTTGGT
TATTTAGGTATAACATGAGCTATGTTTACGATCGGGTTACTGGGGTTTTGGGTCTGAGCC
CATCATATGTTTACTGTTGGTATAGATGTAGACACACGAAGTTATTTTACTGCCGCGACT
ATGGTTATTGCAGTTCCAACAGGAATTAAGGTTTTTAGCTGGTTAGCTACATTATCTGGA
TCAAAGCAATTAAAGTGGGAAACACCCCTATTATGAGCGCTAGGGTTCATCTTTTTATTC
ACTGTTGGAGGGTTAACTGGAATTGTACTAGCAAATTCGTCTTTAGACATTGTGTTGCAT
GATACATATTATGTTGTAGCAGGGCGCTAAGAGTTTAAGTCTTAACGCAAATTGAAGCAT
ATTATTG-TTATTTGCTTTGTCTTA-CCACTCTATACA-GC-AAGAGCAGTACTTAATAT
TGGAGAAGGTGTGAGAGCATGCTTCAGCAGTGGTTATAC---------TAGTGTGGCAAA
GATTGTGCCAGCCGCCGCGGTTACACCTGAACAAATATTTATAATACACGCATCTGTAAT
TTTCATAGCA-------------------AGTTAAGATTATCTAAGAGGTGATGTCGTAT
GC-TTTCTCGTTTGTAAATCTTAAAAGTGTTAATTACACGAAGTAAAGGTATAAACCAGG
ATTAGAGACCCTGCTATTCTTTACTAGTTAACAGTTGGTTAGTACGAATTATGTTTGAAA
ACTAAAGATTTTGGCAGTGGGTAATGTCTATTCAGAGGAGTTTGTTCAGTAAAATCGATA
ATCCGCGAGGATCTTACTCTATTTGGT-GTTCAACTTATATACCGCCGTCGTCAGCTAAT
GCCTTAAAGGTCTGGTCTGCCCGGTGTAATT--ATTAACGGCCGCGGTATTCTGACTGTG
CAAAGGTAGCATAATCACTTGCCCTTTAAATGGGGGAATGTATGAATGATTAGACGAGGT
TTCGACTGTCTTTCCCCTAAAAACTGAGATTTCAGTGTCTGTGAAAATGCGGGCATGGCT
GTAATGGACGAGAAGACCCTGTTGAGCTTGAAGACTATATATTAGCGTCTGTTAAAATAA
AATAACTAATTATCACCAAA-CATGC-GTAATTAAACGATCTTTTGGCTGGGGTGGCAAG
CAAAGGAATTAAGCTTTGATATTAAA---------ATTTACATTTTTAGGCTGTTTATGC
CAAGGAATATTAATACAGATCCGCT-----AAGAGCGATTAATAGATAAAGTTACCACAG
GGATAACAGCGTAATTCTTTTTGAGAGCTCATATTGACAAAAGGGTTTGCGACCTCGATG
TTGGATCAAGATTCCTAATGGTGTAGCAGCTAT
>AB478590_B_floridae
CATAATATGCGTGCTAGCATTGAGTGAAATCGGGTGCCGTTGTTTGTTTGGTCAATTTGA
GTTACTGCCTACCTATTGCTATTGTCCTTGCCAGTGTTAGCCGGTGCAATTACTATACTG
CTTACTGATCGGAATATTAACACTACATTCTTCGATCCTTCTGGTGGAGGAGATCCAATT
TTGTATGAGCATCTATTTTGATTCTTTGGTCATCCAGAAGTTTACATTTTAATTTTACCG
GGGTTTGGTATTATTTCACATATTATTATTCACTATGCTGGTAAATTACGGTCATTTGGT
TATTTAGGTATAACATGAGCTATGTTTACGATCGGGTTACTGGGGTTCTGGGTCTGAGCC
CATCATATGTTTACTGTTGGTATAGATGTAGACACACGAAGTTATTTTACTGCCGCGACT
ATGGTTATTGCAGTTCCAACAGGAATTAAGGTTTTTAGCTGGTTAGCTACATTATCTGGA
TCAAAGCAATTAAAGTGGGAAACACCCTTATTATGAGCGCTAGGGTTCATCTTTTTATTC
ACTGTTGGAGGGTTAACTGGAATTGTACTAGCAAATTCGTCTTTAGACATTGTGTTGCAT
GATACATATTATGTTGTAGCAGGGCGCTAAGAGTTTAAGTCTTAACGCAAATTGAAGCAT
ATTATTG-TTATTTGCTTTGTCTTA-CCACTCTATACA-GC-AAGAGCAGTACTTAATAT
TGGAGAAGGTGTGAGAGCATGCTTCAGCAGTGGTTATAC---------TAGTGTGGCAAA
GATTGTGCCAGCCGCCGCGGTTACACCTGAACAAATATTTATAATACACGTATCTGTAAT
TTTCATACCA-------------------AGTTAAGATTATCTAAGAGGTGATGTCGTAT
GC-TTTCTCGTTTGTAAATCTTAAAAGTGTTAATTACACGAAGTAAAGGCATAAACCAGG
ATTAGAGACCCTGCTATTCTTTACTAGTTAACAGTTGGTTAGTACGAATTATGTTTGAAA
ACTAAAGATTTTGGCAGTGGGTAATGTCTATTCAGAGGAGTTTGTTCAGTAAAATCGATA
ATCCGCGAGGATCTTACTCTATTTGGT-GTTCAACTTATATACCGCCGTCGTCAGCTAAT
GTCTTAAAGGTCTGGTCTGCCCGGTGTAATT--ATTAACGGCCGCGGTATTCTGACTGTG
CAAAGGTAGCATAATCACTTGCCCTTTAAATGGGGGAATGTATGAATGATTAGACGAGGT
TTCGACTGTCTTTCTCCTAAAAACTGAGATTTCAGTGTCTGTGAAAATGCGGGCATGGCT
GTAATGGACGAGAAGACCCTGTTGAGCTTGAAGACTACATATTAGCGTCTGTTAGAATAA
AATAATTAATTATTACCAAA-CATGC-GTAATTAAACGGTCTTTTGGCTGGGGTGGCAAG
CAAAGGAATTAAGCTTTGATATTAAA---------ATTTACATTTTTAGGCTGTTTATGC
CAAGGAATATTAATACAGATCCGCT-----AAGAGCGATTAATAGATAAAGTTACCACAG
GGATAACAGCGTAATTCTTTTTGAGAGCTCATATTGACAAAAGGGTTTGCGACCTCGATG
TTGGATCAAGATTCCTAATGGTGTAGCAGCTAT
>AB478591_B_floridae
CATAATATGCGTGCTAGCATTGAGTGAAATCGGGTGCCGTTGTTTGTTTGGTCAATTTGA
GTTACTGCCTACCTATTGCTATTGTCCTTGCCAGTGTTAGCCGGTGCAATTACTATACTG
CTTACTGATCGGAATATTAACACTACATTCTTCGATCCTTCTGGTGGAGGAGATCCAATT
TTGTATGAGCATCTATTTTGATTCTTTGGTCATCCAGAAGTTTACATTTTAATTTTACCG
GGGTTTGGTATTATTTCACATATTATTATTCACTATGCTGGTAAATTACGGTCATTTGGT
TATTTAGGTATAACATGAGCTATGTTTACGATCGGGTTACTAGGGTTCTGGGTCTGAGCC
CATCATATGTTTACTGTTGGTATAGATGTAGACACACGAAGTTATTTTACTGCCGCGACT
ATGGTTATTGCAGTTCCAACAGGAATCAAGGTTTTTAGCTGGTTAGCTACATTATCTGGA
TCAAAGCAATTAAAGTGGGAAACACCCCTATTATGAGCGCTAGGGTTCATCTTTTTATTC
ACTGTTGGAGGGTTAACTGGAATTGTATTAGCAAATTCGTCTTTAGACATTGTGTTGCAT
GATACATATTATGTTGTAGCAGGGCGCTAAGAGTTTAAGTCTTAACGCAAATTGAAGCAT
ATTATTG-TTATTTGCTTTGTCTTA-CCACTCTATACA-GC-AAGAGCAGTACTTAATAT
TGGCGAAGGTGTGAGAGCATGCTTCAGCAGTGGTTATAC---------TAGTGTGGCAAA
GATTGTGCCAGCCGCCGCGGTTACACCTGAACAAATATTTATAATACACGTATCTGTAAT
TTTCATAGCA-------------------AGTTAAGATTATCTAAGAGGTGATGTCGTAT
GC-TTTCTCGTTTGTAAATCTTAAAAGTGTTAATCACACGAAGTAAAGGTATAAACCAGG
ATTAGAGACCCTGCTATTCTTTACTAGTTAACAGTTGGTTAGTACGAATTATGTTTGAAA
ACTAAAGATTTTGGCAGTGGGTAATGTCTATTCAGAGGAGTTTGTTCAGTAAAATCGATA
ATCCGCGAGGATCTTACTCTATTTGGT-GTTCAACTTATATACCGCCGTCGTCAGCTAAT
GTCTTAAAGGTCTGGTCTGCCCGGTGTAATT--ATTAACGGCCGCGGTATTCTGACTGTG
CAAAGGTAGCATAATCACTTGCCCTTTAAATGGGGGAATGTATGAATGATTAGACGAGGT
TTCGACTGTCTTCCCCCTAAAAACTGAGATTTCAGTGTCTGTGAAAATGCGGGCATGGCT
GTAATGGACGAGAAGACCCTGTTGAGCTTGAAGACTACATATTAGCGTCTGTTAGAATAA
AATAATTAATTATTACCAAA-CATGC-GTAATTAAACGGTCTTTTGGCTGGGGTGGCAAG
CAAAGGAATTAAGCTTTGATATTAAA----------TTTACATTTTTAGGCTGTTTATGC
CAAGGAATATTAATACAGATCCGCT-----AAGAGCGATTAATAGATAAAGTTACCACAG
GGATAACAGCGTAATTCTTTTTGAGAGCCCATATTGACAAAAGGGTTTGCGACCTCGATG
TTGGATCAAGATTCCTAATGGTGTAGCAGCTAT
>AB478592_B_floridae
CATAATATGCGTGCTAGCATTGAGTGAAATCGGGTGCCGTTGTTTGTTTGGTCAATTTGA
GTTACTGCCTACCTATTGCTATTGTCCTTGCCAGTGTTAGCCGGTGCAATTACTATATTG
CTTACTGATCGGAATATTAACACTACATTCTTCGATCCTTCTGGTGGAGGAGATCCAATT
TTGTATGAGCATCTATTTTGATTCTTTGGTCATCCAGAAGTTTACATTTTAATTTTACCG
GGGTTTGGTATTATTTCACATATTATTATTCACTATGCTGGTAAATTACGGTCATTTGGT
TATTTAGGTATAACATGAGCTATGTTTACGATCGGGTTACTAGGGTTCTGGGTCTGAGCC
CATCATATGTTTACTGTTGGTATAGATGTAGACACACGAAGTTATTTTACTGCCGCGACT
ATGGTTATTGCAGTTCCAACAGGAATTAAGGTTTTTAGCTGGTTAGCTACATTATCTGGA
TCAAAGCAATTAAAGTGGGAAACACCCCTATTATGAGCGCTAGGGTTCATCTTTTTATTC
ACTGTTGGAGGGTTAACTGGAATTGTACTAGCAAATTCGTCTTTAGACATTGTGTTGCAT
GATACATATTATGTTGTAGCAGGGCGCTAAGAGTTTAAGTCTTAACGTAAATTGAAGCAT
ATTATTG-TTATTTGCTTTGTCTTA-CCACTCTATACA-GC-AAGAGCAGTACTTAATAT
TGGCGAAGGTGTGAGAGCATGCTTCAGCAGTGGCTATAC---------TAGTGTGGCAAA
GATTGTGCCAGCCGCCGCGGTTACACCTGAACAAATATTTATAATACACGTATCTGTAAT
TTTCATGGCA-------------------AGTTAAGATTATCTAAGAGGTGATGTCGTAT
GC-TTTCTCGTTTGTAAATCTTAAAAGTGTTAATTACACGAAGTAAAGGTATAAACCAGG
ATTAGAGACCCTGCTATTCTTTACTAGTTAACAGTTGGTTAGTACGAATTATGTTTGAAA
ACTAAAGATTTTGGCAGTGGGTAATGTCTATTCAGAGGAGTTTGTTCAGTAAAATCGATA
ATCCGCGAGGATCTTACTCTATTTGGT-TTTCAACTTATATACCGCCGTCGTCAGCTAAT
GTCTTAAAGGTCTGGTCTGCCCGGTGTAATT--ATTAACGGCCGCGGTATTCTGACTGTG
CAAAGGTAGCATAATCACTTGCCCTTTAAATGGGGGAATGTATGAATGATTAGACGAGGT
TTCGACTGTCTTCCCCTTAAAAACTGAGATTTCAGTGTCTGTGAAAATGCGGGCATGGCT
GTAATGGACGAGAAGACCCTGTTGAGCTTGAAGACTACATATTAGCGTCTGTTAGAATAA
AATAATTAATTATCACCAAA-CATAC-GTAATTAAACGGTCTTTTGGCTGGGGTGGCAAG
CAAAGGAATTAAGCTTTGATATTAAA----------TTTACATTTTTAGGCTGTTTATGC
CAAGGAATATTAATACAGATCCGCT-----AAGAGCGATTAATAGATAAAGTTACCACAG
GGATAACAGCGTAATTCTTTTTGAGAGCCCATATTGACAAAAGGGTTTGCGACCTCGATG
TTGGATCAAGATTCCTAATGGTGTAGCAGCTAT
>AB478593_B_floridae
CATAGTATGCGTGCTAGCATTGAGTGAAATCGGGTGCCGTTGTTTGTTTGGTCAATTTGA
GTTACTGCCTACCTATTGCTATTGTCCTTGCCAGTGTTAGCCGGTGCAATTACTATATTG
CTTACTGATCGGAATATTAACACTACATTCTTCGATCCTTCTGGTGGAGGAGATCCAATT
TTGTATGAGCATCTATTTTGATTCTTTGGTCATCCAGAAGTTTACATTTTAATTTTACCG
GGGTTTGGTATTATTTCACATATTATTATTCACTATGCTGGTAAATTACGGTCATTTGGC
TATTTAGGTATAACATGAGCTATGTTTACGATCGGGTTACTAGGGTTCTGGGTCTGAGCC
CATCATATGTTTACTGTTGGTATAGATGTAGACACACGAAGTTATTTTACTGCCGCGACT
ATGGTTATTGCAGTTCCAACAGGAATTAAGGTTTTTAGCTGGTTAGCTACATTATCTGGA
TCAAAGCAATTAAAGTGGGAAACACCCCTATTATGAGCGCTAGGGTTCATCTTTTTATTC
ACTGTTGGAGGGTTAACTGGAATTGTACTAGCAAATTCGTCTTTAGACATTGTGTTGCAT
GATACATATTATGTTGTAGCAGGGCGCTAAGAGTTTAAGTCTTAACGCAAATTAAAGCAT
ATTATTG-TTATTTGCTTTGTCTTA-CCACTCTATACA-GC-AAGAGCAGTACTTAATAT
TGGGGAAGGTGTGAGAGCATGCTTCAGCAGTGGTTATAC---------TAGTGTGGCAAA
GATTGTGCCAGCCGCCGCGGTTACACCTGAACAAATATTTATAATACACGTATCTGTAAT
TTTCATAGCA-------------------AGTTAAGATTATCTAAGAGGTGATGTCGTAT
GC-TTTCTCGTTTGTAAATCTTAAAAGTGTTAATTACACGAAGTAAAGGTATAAACCAGG
ATTAGAGACCCTGCTATTCTTTACTAGTTAACAGTTGGTTAGTACGAATTATGTTTGAAA
ACTAAAGATTTTGGCAGTGGGTAATGTCTATTCAGAGGAGTTTGTTCAGTAAAATCGATA
ATCCGCGAGGATCTTACTCTATTTGGT-GTTCAACTTATATACCGCCGTCGTCAGCTAAT
GTCTTAAAGGTCTGGTCTGCCCGGTGTAATT--ATTAACGGCCGCGGTATTCTGACTGTG
CAAAGGTAGCATAATCACTTGCCCTTTAAATGGGGGAATGTATGAATGATTAGACGAGGT
TTCGACTGTCTTCCCCCTAAAAACTGAGATTTCAGTGTCTGTGAAAATGCGGGCATGGTT
GTAATGGACGAGAAGACCCTGTTGAGCTTGAAGACTACATATTAGCGTCTGTTAGAATAA
AATAATTAATTATCACCAAA-CATGC-GTAATTAAACGGTCTTTTGGCTGGGGTGGCAAG
CAAAGGAATTAAGCTTTGATATTAAA----------TTTACATTTTTAGGCTGTTTATGC
CAAGGAATATTAATACAGATCCGCT-----AAGAGCGATTAATAGATAAAGTTACCACAG
GGATAACAGCGTAATTCTTTTTGAGAGCCCATATTGACAAAAGGGTTTGCGACCTCGATG
TTGGATCAAGATTCCTGATGGTGTAGCAGCTAT
>NC_000834_B_floridae
CATAATATGCGTGCTAGCATTGAGTGAAATCGGGTGCCGTTGTTTGTTTGGTCAATTTGA
GTTACTGCCTACCTATTGCTATTGTCCTTGCCAGTGTTAGCCGGTGCAATTACTATACTG
CTTACTGATCGGAATATTAACACTACATTCTTCGATCCTTCCGGTGGAGGAGATCCAATT
TTGTATGAGCATCTATTTTGATTCTTTGGTCATCCAGAAGTTTACATTTTAATTTTACCG
GGGTTTGGTATTATTTCACATATTATTATTCACTATGCTGGTAAATTACGGTCATTTGGT
TATTTAGGTATAACATGAGCTATGTTTACGATCGGGTTACTGGGGTTCTGGGTCTGAGCC
CATCATATGTTTACTGTTGGTATAGATGTAGACACACGAAGTTATTTTACTGCCGCGACT
ATGGTTATTGCAGTTCCAACAGGAATTAAGGTTTTTAGCTGGTTAGCTACATTATCTGGA
TCAAAGCAATTAAAGTGGGAAACACCTCTATTATGAGCGCTAGGGTTCATCTTTTTATTC
ACTGTTGGAGGGTTAACTGGAATTGTACTAGCAAATTCGTCTTTAGACATTGTGTTGCAT
GATACATATTATGTTGTAGCAGGGCGCTAAGAGTTCAAGTCTTAACGCAAATTGAAGCAT
ATTATTG-TTATTTGCTTTGTCTTA-CCACTCTATACA-GC-AAGAGCAGTACTTAATAT
TGGAGAAGGTGTGAGAGCATGCTTCAGCAGTGGCTATAC---------TAGTGTGGCAAA
GATTGTGCCAGCCGCCGCGGTTACACCTGAACAAATATTTATAATACACGTATCTGTAAT
TTTCATAGCA-------------------AGTTAAGATTATCTAAGAGGTGATGTCGTAT
GC-TCTCTCGTTTGTAAATCTTAAAAGTGTTAATTACACGAAGTAAAGGTATAAACCAGG
ATTAGAGACCCTGCTATTCTTTACTAGTTAACAGTTGGTTAGTACGAATTATGTTTGAAA
ACTAAAGATTTTGGCAGTGGGTAATGTCTATTCAGAGGAGTTTGTTCAGTAAAATCGATA
ATCCGCGAGGATCTTACTCTATTTTGT-GTTCAACTTATATACCGCCGTCGTCAGCTAAT
GCCTTAAAGGTCTGGTCTGCCCGGTGTAATT--ATTAACGGC--GCGTATTCTGACTGTG
CAAAGGTAGCATAATCACTTGCCCTTTAAATGGGGGAATGTATGAACGATTAGACGAGGT
TTCGACTGTCTTTCCCCTAAAAACTGAGATTTCAGTGTCTGTGAAAATGCGGGCATGGCT
GTAATGGACGAGAAGACCCTGTTGAGCTTGAAGACTATATATTAGCGTCTGTTATAATAA
AATAACTAATTATCACCAAA-CATGC-GTAATTAAACGGTCTTTTGGCTGGGGTGGCAAG
CAAAGGAATTAAGCTTTGATATTAAA---------ATTTACATTTTTAGGCTGTTTATGC
CAAGGAATATTAATACAGATCCGCT-----AAGAGCGATTAATAGATAAAGTTACCACAG
GGATAACAGCGTAATTCTTTTTGAGAGCTCATATTGACAAAAGGGTTTGCGACCTCGATG
TTGGATCAAGATTCCTAATGGTGTAGCAGCTAT
>AB194383_B_lanceolatum
CATAATATGCGTGCTAGCATTGAATGGAATCGCGTGCCTCTATTTGTGTGATCAATTTGG
GTAACTGCTTATCTATTACTTTTGTCTTTACCTGTTTTGGCGGGAGCCATTACTATATTG
TTAACAGATCGTAATATTAATACTACCTTTTTTGATCCCTCAGGTGGTGGGGACCCTATT
CTGTATGAGCACTTGTTTTGATTCTTTGGGCATCCGGAAGTATACATCTTGATCTTACCT
GGGTTCGGCATTATTTCTCATATTATCATTCATTACGCAGGGAAGTTGCGTTCTTTTGGT
TACTTAGGAATAACTTGGGCTATATTTACTATTGGTTTGCTTGGTTTCTGGGTTTGGGCT
CATCACATATTCACTGTAGGAATAGATGTCGATACACGGAGTTATTTCACTGCCGCTACC
ATGGTAATTGCAGTTCCAACAGGTATCAAGGTATTTAGTTGATTGGCTACACTGTCAGGG
TCTAAGCAGCTTAAGTGGGAAACACCTCTATTGTGAGCCCTAGGTTTTATTTTCTTGTTT
ACAGTAGGGGGATTAACTGGTATTGTTTTAGCTAATTCATCTTTAGATATTGTTCTTCAT
GATACTTATTATGTTGTAGCATTGCATTTAGA-TTTGAAATTGAATGTG-GTAGAGGCAT
AAGATAGTTTTCTTGCTTCGTTTATTCCACTCCACACAGGT-AATAGCAGTACTTAATAT
TGGGCAAGATGTGAAAGCGTGCACCAGCATTAGTTGA-----------TTACGTGGCAAA
GATTGTGCCAGCCGCCGCGGTTACACCTGAACGTAAACTTATAATGTAAGTCTTTGTAGT
TTTAAGGTCA-------------------AGCTAGGGTTATTTAGGAGGAATAGTCGTAT
AT-TTTCTCGTTCGTGAACTTTAATTCTATTTGCTACATGAGGTAAAGAAATAAACCAGG
ATTAGAGACCCTGCTATACTTTGCTAGTTAATAATTGGTTAGTATAAATAATGTTTGAAA
ACCAAAGATTTTGGCAGTGGATAAAGTCTACTCAGAGGAGTTTGTCCTAGTAATTCGATA
ATCCGCGAGGATCTCACTTTGTTTTGTAATACAGCTTATATACCGCCGTCGTCAGCTAAT
ATTTTAGAGGTCTGGTCTGCCCAGTGTAAAA-AATTAACGGCCGCGGTATCCTGACTGTG
CAAAGGTAGCATAATCACTTGCCCTTTAAATGGGGGAATGTATGAATGATTAGACGAGGT
TTTGACTGTCTTTTTTCTAAAAACTGAGATTTCAGTACCTGTGAAAATGCGGGTGAAATC
ATAATGGACGAGAAGACCCTGTTGAGCTTTTAAGTTATACAGCAGTATGAATTA-AATTA
GATAATTCATTATTTATAAAATACAC-ATATCTGGTAAGCTTTTTGGCTGGGGTGGCAAG
CAAAGGAATTAAGCTTTGTTTATCAATTGAAAT--CTTAATGTTTGGAGACAGTATATGT
CAATAAAC-TTAATTTGGATCCGCT---AACTGAGCGATTAATAGAATAAGTTACCACAG
GGATAACAGCGTTATTCTTCTTGAGAGCTCGTATTGACAGAGGAGTTTGCGACCTCGATG
TTGGATCAAGATTCCTGGTGGTGTAGCAGCTAT
>AB478564_B_lanceolatum
CATAATATGCGTGCTAGCATTGAATGGAATCGCGTGCCTCTATTTGTGTGATCAATTTGG
GTAACTGCTTATCTATTACTTTTGTCTTTACCTGTTTTGGCGGGAGCCATTACTATATTG
TTAACAGATCGTAATATTAATACTACCTTTTTTGATCCCTCAGGTGGTGGGGACCCTATT
CTGTATGAGCATTTGTTTTGATTCTTTGGGCATCCGGAAGTATATATCTTGATCTTACCT
GGGTTCGGCATTATTTCTCATATTATCATTCATTACGCAGGGAAGTTGCGTTCTTTTGGT
TACTTAGGAATAACTTGGGCTATATTTACTATTGGTTTGCTTGGTTTCTGGGTTTGGGCT
CATCACATATTCACTGTAGGAATAGATGTCGATACACGGAGTTATTTCACTGCCGCTACT
ATGGTAATTGCAGTTCCAACAGGTATCAAGGTATTTAGTTGATTGGCTACACTGTCAGGG
TCTAAGCAGCTTAAGTGGGAAACACCTCTATTGTGAGCCCTAGGTTTTATTTTCTTGTTT
ACAGTAGGGGGATTAACTGGTATTGTTTTAGCTAATTCATCTTTAGATATTGTTCTTCAT
GATACTTATTATGTTGTAGCATTGCATTTAGA-TTTGAAATTGAATGTG-GTAGAGGCAT
AAGATAGTTTTCTTGCTTCGTTTACTCCACTCCACACAGGT-AATAGCAGTACTTAATAT
TGGGCAAGATGTGAAAGCGTGCACCAGCATTAGTTGA-----------TTACGTGGCAAA
GATTGTGCCAGCCGCCGCGGTTACACCTGAACGTAAACTTATAATGTAAGTCTTTGTAGT
TTTAAGGTTA-------------------AGCTAGGGTTATTTAGGAGGAATAGTCGTAT
AT-TTTCTCGTTCGTGAACTTTAATTCTATTTGCTACATGAGGTAAGGAAATAAACCAGG
ATTAGAGACCCTGCTATACTTTGCTAGTTAATAATTGGTTAGTATAAATAATGTTTGAAA
ACCAAAGATTTTGGCAGTGGATAAAGTCTACTCAGAGGAGTTTGTCCTAGTAATTCGATA
ATCCGCGAGGATCTCACTTTGTTTTGTAATACAGCTTATATACCGCCGTCGTCAGCTAAT
ATTTTAGAGGTCTGGTCTGCCCAGTGTAAAA-AATTAACGGCCGCGGTATCCTGACTGTG
CAAAGGTAGCATAATCACTTGCCCTTTAAATGGGGGAATGTATGAATGATTAGACGAGGT
TTTGACTGTCTTTTTTCTAAAAACTGAGATTTCAGTACCTGTGAAAATGCGGGTGAAATC
ATAATGGACGAGAAGACCCTGTTGAGCTTTTAAGTTATACAGCAGTATGAATTA-AATTA
GATAATTCATTATTTATAAAATACAC-ATATCTGGTAAGCTTTTTGGCTGGGGTGGCAAG
CAAAGGAATTAAGCTTTGTTTATCAATTGAAAT--CTTAATGTTTGGAGACAGTATATGT
CAATAAAC-TTAATTTGGATCCGCT---AACTGAGCGATTAATAGAATAAGTTACCACAG
GGATAACAGCGTTATTCTTCTTGAGAGCTCGTATTGACAGAGGAGTTTGCGACCTCGATG
TTGGATCAAGATTCCTGGTGGTGTAGCAGCTAT
>AB478565_B_lanceolatum
CATAATATGCGTGCTAGCATTGAATGGAATCGCGTGCCTCTATTTGTGTGATCAATTTGG
GTAACTGCTTATCTATTACTTTTGTCTTTACCTGTTTTGGCGGGAGCCATTACTATGTTG
TTAACAGATCGTAATATTAATACCACCTTTTTTGATCCCTCAGGTGGTGGGGACCCTATT
CTGTATGAGCATTTGTTTTGATTCTTTGGGCATCCGGAAGTATACATCTTGATCTTACCT
GGGTTCGGCATTATTTCTCATATTATCATCCATTACGCAGGGAAGTTGCGCTCTTTTGGT
TACTTAGGAATAACTTGGGCTATATTTACTATTGGTTTGCTTGGTTTCTGGGTTTGGGCT
CATCACATATTCACTGTAGGAATAGATGTCGATACACGGAGTTATTTCACTGCCGCTACT
ATGGTAATTGCAGTCCCAACAGGTATCAAGGTATTTAGTTGATTGGCTACACTGTCAGGG
TCTAAGCAGCTTAAGTGGGAAACACCTCTATTGTGAGCCCTAGGTTTTATTTTCTTGTTT
ACAGTAGGGGGATTAACTGGTATTGTTTTAGCTAATTCATCTTTAGATATTGTTCTTCAT
GATACTTATTATGTTGTAGCATTGCATTTAGA-TTTGAAATTGAATGTG-GTAGAGGCAT
AAGATAGTTTTCTTGCTTCGTTTATTCCACTCCACACAGGT-AATAGCAGTACTTAATAT
TGGGCAAGATGTGAAAGCGTGCACCAGCATTAGTTGA-----------TTACGTGGCAAA
GATTGTGCCAGCCGCCGCGGTTACACCTGAACGTAAACTTATAATGTAAGTCTTTGTAGT
TTTAAGGTTA-------------------AGCTAGGGTTATTTAGGAGGAATAGTCGTAT
AT-TTTCTCGTTCGTGAACTTTAATTCTATTTGCTACATGAGGTAAAGAAATAAACCAGG
ATTAGAGACCCTGCTATACTTTGCTAGTTAATAATTGGTTAGTATAAATAATGTTTGAAA
ACCAAAGATTTTGGCAGTGGATAAAGTCTACTCAGAGGAGTTTGTCCTAGTAATTCGATA
ATCCGCGAGGATCTCACTTTGTTTTGTAATACAGCTTATATACCGCCGTCGTCAGCTAAT
ATTTTAGAGGTCTGGTCTGCCCAGTGTAAAA-AATTAACGGCCGCGGTATCCTGACTGTG
CAAAGGTAGCATAATCACTTGCCCTTTAAATGGGGGAATGTATGAATGATTAGACGAGGT
TTTGACTGTCTTTTTTCTAAAAACTGAGATTTCAGTACCTGTGAAAATGCGGGTGAAATC
ATAATGGACGAGAAGACCCTGTTGAGCTTTTAAGTTATACAGCAGTATGAATTA-AATTA
GATAATTCATTATTTATAAAATACAC-ATATCTGGTAAGCTTTTTGGCTGGGGTGGCAAG
CAAAGGAATTAAGCTTTGTTTATCAATTGAAAT--CTTAATGTTTGGAGACAGTATATGT
CAATAAAC-TTAATTTGGATCCGCT---AACTGAGCGATTAATAGAATAAGTTACCACAG
GGATAACAGCGTTATTCTTCTTGAGAGCTCGTATTGACAGAGGAGTTTGCGACCTCGATG
TTGGATCAAGATTCCTGGTGGTGTAGCAGCTAT
>AB478566_B_lanceolatum
CATAATATGCGTGCTAGCATTGAATGGAATCGCGTGCCTCTATTTGTGTGATCAATTTGG
GTAACTGCTTATCTATTACTTTTGTCTTTACCTGTTTTGGCGGGAGCCATTACTATATTG
TTAACAGATCGTAATATTAATACTACCTTTTTTGATCCCTCAGGTGGTGGGGACCCTATT
CTGTATGAGCATTTGTTTTGATTTTTTGGGCATCCGGAAGTATATATCTTGATCTTACCT
GGGTTCGGCATTATTTCTCATATTATCATTCATTACGCAGGGAAGTTGCGTTCTTTTGGT
TACTTAGGAATAACTTGGGCTATATTTACTATTGGTTTGCTTGGTTTCTGGGTTTGGGCT
CATCACATATTCACTGTAGGAATAGATGTCGATACACGGAGTTATTTCACTGCCGCTACT
ATGGTAATTGCAGTTCCAACAGGTATCAAGGTATTTAGTTGATTGGCTACACTGTCAGGG
TCTAAGCAGCTTAAGTGGGAAACACCTCTATTGTGAGCCCTAGGTTTTATTTTCTTGTTT
ACAGTAGGGGGATTAACTGGTATTGTTTTAGCTAATTCATCTTTAGATATTGTTCTTCAT
GATACTTATTATGTTGTAGCATTGCATTTAGA-TTTGAAATTGAATGTG-GTAGAGGCAT
AAGATAGTTTTCTTGCTTCGTTTATTCCACTCCACACAGGT-AATAGCAGTACTTAATAT
TGGGCAAGATGTGAAAGCGTGCACCAGCATTAGTTGA-----------TTACGTGGCAAA
GATTGTGCCAGCCGCCGCGGTTACACCTGAACGTAAACTTATAATGTAAGTCTTTGTAGT
TTTAAGGTTA-------------------AGCTAGGGTTATTTAGGAGGAATAGTCGTAT
AT-TTTCTCGTTCGTGAACTTTAATTCTATTTGCTACATGAGGTAAAGAAATAAACCAGG
ATTAGAGACCCTGCTATACTTTGCTAGTTAATAATTGGTTAGTATAAATAATGTTTGAAA
ACCAAAGATTTTGGCAGTGGATAAAGTCTACTCAGAGGAGTTTGTCCTAGTAATTCGATA
ATCCGCGAGGATCTCACTTTGTTTTGTAATACAGCTTATATACCGCCGTCGTCAGCTAAT
ATTTTAGAGGTCTGGTCTGCCCAGTGTAAAA-AATTAACGGCCGCGGTATCCTGACTGTG
CAAAGGTAGCATAATCACTTGCCCTTTAAATGGGGGAATGTATGAATGATTAGACGAGGT
TTTGACTGTCTTTTTTCTAAAAACTGAGATTTCAGTACCTGTGAAAATGCGGGTGAAATC
ATAATGGACGAGAAGACCCTGTTGAGCTTTTAAGTTATACAGCAGTATGAATTA-AATTA
GATAATTCATTATTTATAAAATACAC-ATATCTGGTAAGCTTTTTGGCTGGGGTGGCAAG
CAAAGGAATTAAGCTTTGTTTATCAATTGAAAT--CTTAATGTTTGGAGACAGTATATGT
CAATAAAC-TTAATTTGGATCCGCT---AACTGAGCGATTAATAGAATAAGTTACCACAG
GGATAACAGCGTTATTCTTCTTGAGAGCTCGTATTGACAGAGGAGTTTGCGACCTCGATG
TTGGATCAAGATTCCTGGTGGTGTAGCAGCTAT
>AB478567_B_lanceolatum
CATAATATGCGTGCTAGCATTGAATGGAATCGCGTGCCTCTATTTGTGTGATCAATTTGG
GTAACTGCTTATCTATTACTTTTGTCTTTACCTGTTTTGGCGGGAGCCATTACTATATTG
TTAACAGATCGTAATATTAATACTACCTTTTTTGATCCCTCAGGTGGTGGGGACCCTATT
CTGTATGAGCACTTGTTTTGATTCTTTGGGCATCCGGAAGTATACATCTTGATCTTACCT
GGGTTCGGCATTATTTCTCATATTATCATTCATTACGCAGGGAAGTTGCGTTCTTTTGGT
TACTTAGGAATAACTTGGGCTATATTTACTATTGGTTTGCTTGGTTTCTGGGTTTGGGCT
CATCACATATTCACTGTAGGAATAGATGTCGATACACGGAGTTATTTCACTGCCGCTACC
ATGGTAATTGCAGTTCCAACAGGTATCAAGGTATTTAGTTGATTGGCTACACTGTCAGGG
TCTAAGCAGCTTAAGTGGGAAACACCTCTATTGTGAGCCCTAGGTTTTATTTTCTTGTTT
ACAGTAGGGGGATTAACTGGTATTGTTTTAGCTAATTCATCTTTAGATATTGTTCTTCAT
GATACTTATTATGTTGTAGCATTGCATTTAGA-TTTGAAATTGAATGTG-GTAGAGGCAT
AAGATAGTTTTCTTGCTTCGTTTATTCCACTCCACACAGGT-AATAGCAGTACTTAATAT
TGGGCAAGATGTGAAAGCGTGCACCAGCATTAGTTGA-----------TTACGTGGCAAA
GATTGTGCCAGCCGCCGCGGTTACATCTGAACGTAAACTTATAATGTAAGTCTTTGTAGT
TTTAAGGTCA-------------------AGTTAGGGTTATTTAGGAGGAATAGTCGTAT
AT-TTTCTCGTTCGTGAACTTTAATTCTATTTGCTACATGAGGTAAAGAAATAAACCAGG
ATTAGAGACCCTGCTATACTTTGCTAGTTAATAATTGGTTAGTATAAATAATGTTTGAAA
ACCAAAGATTTTGGCAGTGGATAAAGTCTACTCAGAGGAGTTTGTCCTAGTAATTCGATA
ATCCGCGAGGATCTCACTTTGTTTTGTAATACAGCTTATATACCGCCGTCGTCAGCTAAT
ATTTTAGAGGTCTGGTCTGCCCAGTGTAAAA-AATTAACGGCCGCGGTATCCTGACTGTG
CAAAGGTAGCATAATCACTTGCCCTTTAAATGGGGGAATGTATGAATGATTAGACGAGGT
TTTGACTGTCTTTTTTCTAAAAACTGAGATTTCAGTACCTGTGAAAATGCGGGTGAAATC
ATAATGGACGAGAAGACCCTGTTGAGCTTTTAAGTTATACAGCAGTATGAATTA-AATTA
GATAATTCATTATTTATAAAATACAC-ATATCTGGTAAGCTTTTTGGCTGGGGTGGCAAG
CAAAGGAATTAAGCTTTGTTTATCAATTGAAAT--CTTAATGTTTGGAGACAGTATATGT
CAATAAAC-TTAATTTGGATCCGCT---AACTGAGCGATTAATAGAATAAGTTACCACAG
GGATAACAGCGTTATTCTTCTTGAGAGCTCGTATTGACAGAGGAGTTTGCGACCTCGATG
TTGGATCAAGATTCCTGGTGGTGTAGCAGCTAT
>AB478568_B_lanceolatum
CATAATATGCGTGCTAGCATTGAATGGAATCGCGTGCCTCTATTTGTGTGATCAATTTGG
GTAACTGCTTATCTATTACTTTTGTCTTTACCTGTTTTGGCGGGAGCCATTACTATATTG
TTAACAGATCGTAATATTAATACTACCTTTTTTGATCCCTCAGGTGGTGGGGACCCTATT
CTGTATGAGCATTTGTTTTGATTCTTTGGGCATCCGGAAGTATACATCTTGATCTTACCT
GGGTTCGGCATTATTTCTCATATTATCATTCATTACGCAGGGAAGTTGCGTTCTTTTGGT
TACTTAGGAATAACTTGGGCTATATTTACTATTGGTTTGCTTGGTTTCTGGGTTTGGGCT
CATCACATATTCACTGTAGGAATAGATGTCGATACACGGAGTTATTTCACTGCCGCTACT
ATGGTAATTGCAGTTCCAACAGGTATCAAGGTATTTAGTTGATTGGCTACACTGTCAGGG
TCTAAGCAGCTTAAGTGGGAAACACCTCTATTGTGAGCCCTAGGTTTTATTTTCTTGTTT
ACAGTAGGGGGATTAACTGGTATTGTTTTAGCTAATTCATCTTTAGATATTGTTCTTCAT
GATACTTATTATGTTGTAGCATTGCATTTAGA-TTTGAAATTGAATGTG-GTAGAGGCAT
AAGATAGTTTTCTTGCTTCGTTTATTCCACTCCACACAGGT-AATAGCAGTACTTAATAT
TGGGCAAGATGTGAAAGCGTGCACCAGCATTAGTTGA-----------TTACGTGGCAAA
GATTGTGCCAGCCGCCGCGGTTACACCTGAACGTAAACTTATAATGTAAGTCTTTGTAGT
TTTAAGGTCA-------------------AGCTAGGGTTATTTAGGAGGAATAGTCGTAT
AT-TTTCTCGTTCGTGAACTTTAATTCTATTTGCTACATGAGGTAAAGAAATAAACCAGG
ATTAGAGACCCTGCTATACTTTGCTAGTTAATAATTGGTTAGTATAAATAATGTTTGAAA
ACCAAAGATTTTGGCAGTGGATAAAGTCTACTCAGAGGAGTTTGTCCTAGTAATTCGATA
ATCCGCGAGGATCTCACTTTGTTTTGTAATACAGCTTATATACCGCCGTCGTCAGCTAAT
ATTTTAGAGGTCTGGTCTGCCCAGTGTAAAA-AATTAACGGCCGCGGTATCCTGACTGTG
CAAAGGTAGCATAATCACTTGCCCTTTAAATGGGGGAATGTATGAATGATTAGACGAGGT
TTTGACTGTCTTTTTTCTAAAAACTGAGATTTCAGTACCTGTGAAAATGCGGGTGAAATC
ATAATGGACGAGAAGACCCTGTTGAGCTTTTAAGTTATACAGCAGTATGAATTA-AATTA
GATAATTCATTATTTATAAAATACAC-ATATCTGGTAAGCTTTTTGGCTGGGGTGGCAAG
CAAAGGAATTAAGCTTTGTTTATCAATTGAAAT--CTTAATGTTTGGAGACAGTATATGT
CAATAAAC-TTAATTTGGATCCGCT---AACTGAGCGATTAATAGAATAAGTTACCACAG
GGATAACAGCGTTATTCTTCTTGAGAGCTCGTATTGACAGAGGAGTTTGCGACCTCGATG
TTGGATCAAGATTCCTGGTGGTGTAGCAGCTAT
>AB478569_B_lanceolatum
CATAATATGCGTGCTAGCATTGAATGGAATCGCGTGCCTCTATTTGTGTGATCAATTTGG
GTAACTGCTTATCTATTACTTTTGTCTTTACCTGTTTTGGCGGGAGCCATTACTATATTG
TTAACAGATCGTAATATTAATACTACCTTTTTTGATCCCTCAGGTGGTGGGGACCCTATT
CTGTATGAGCACTTGTTTTGATTCTTTGGGCATCCGGAAGTATACATCTTGATCTTACCT
GGGTTCGGCATTATTTCTCATATTATCATTCATTACGCAGGGAAGTTGCGTTCTTTTGGT
TACTTAGGAATAACTTGGGCTATATTTACTATTGGTTTGCTTGGTTTCTGGGTTTGGGCT
CATCACATATTCACTGTAGGAATAGATGTCGATACACGGAGTTATTTCACTGCCGCTACC
ATGGTAATTGCAGTTCCAACAGGTATCAAGGTATTTAGTTGATTGGCTACACTGTCAGGG
CCTAAGCAGCTTAAGTGGGAAACACCTCTATTGTGAGCCCTAGGTTTTATTTTCTTGTTT
ACAGTAGGGGGATTAACTGGTATTGTTTTAGCTAATTCATCTTTAGATATTGTTCTTCAT
GATACTTATTATGTTGTAGCATTGCATTTAGA-TTTGAAATTGAATGTG-GTAGAGGCAT
AAGATAGTTTTCTTGCTTCGTTTATTCCACTCCACACAGGT-AATAGCAGTACTTAATAT
TGGGCAAGATGTGAAAGCGTGCACCAGCATTAGTTGA-----------TTACGTGGCAAA
GATTGTGCCAGCCGCCGCGGTTACACCTGAACGTAAACTTATAATGTAAGTCTTTGTAGT
TTTAAGGTTA-------------------AGCTAGGGTTATTTAGGAGGAATAGTCGTAT
AT-TTTCTCGTTCGTGAACTTTAATTCTATTTGCTACATGAGGTAAAGAAATAAACCAGG
ATTAGAGACCCTGCTATACTTTGCTAGTTAATAATTGGTTAGTATAAATAATGTTTGAAA
ACCAAAGATTTTGGCAGTGGATAAAGTCTACTCAGAGGAGTTTGTCCTAGTAATTCGATA
ATCCGCGAGGATCTCACTTTGTTTTGTAATACAGCTTATATACCGCCGTCGTCAGCTAAT
ATTTTAGAGGTCTGGTCTGCCCAGTGTAAAA-AATTAACGGCCGCGGTATCCTGACTGTG
CAAAGGTAGCATAATCACTTGCCCTTTAAATGGGGGAATGTATGAATGATTAGACGAGGT
TTTGACTGTCTTTTTTCTAAAAACTGAGATTTCAGTACCTGTGAAAATGCGGGTGAAATC
ATAATGGACGAGAAGACCCTGTTGAGCTTTTAAGTTATACAGCAGTATGAATTA-AATTA
GATAATTCATTATTTATAAAATACAC-ATATCTGGTAAGCTTTTTGGCTGGGGTGGCAAG
CAAAGGAATTAAGCTTTGTTTATCAATTGAAAT--CTTAATGTTTGGAGACAGTATATGT
CAATAAAC-TTAATTTGGATCCGCT---AACTGAGCGATTAATAGAATAAGTTACCACAG
GGATAACAGCGTTATTCTTCTTGAGAGCTCGTATTGACAGAGGAGTTTGCGACCTCGATG
TTGGATCAAGATTCCTGGTGGTGTAGCAGCTAT
>AB478570_B_lanceolatum
CATAATATGCGTGCTAGCATTGAATGGAATCGCGTGCCTCTATTTGTGTGATCAATTTGG
GTAACTGCTTATCTATTACTTTTGTCTTTACCTGTTTTGGCGGGAGCCATTACTATATTG
TTAACAGATCGTAATATTAATACTACCTTTTTTGATCCCTCAGGTGGTGGGGACCCTATT
CTGTATGAGCATTTGTTTTGATTCTTTGGGCATCCGGAAGTATACATCTTGATCTTACCT
GGGTTCGGCATTATTTCTCATATTATCATTCATTACGCAGGGAAGTTGCGTTCTTTTGGT
TACTTAGGAATAACTTGGGCTATATTTACTATTGGTTTGCTTGGTTTCTGGGTTTGGGCT
CATCACATATTCACTGTAGGAATAGATGTCGATACACGGAGTTATTTCACTGCCGCTACT
ATGGTAATTGCAGTTCCAACAGGTATCAAGGTATTTAGTTGATTGGCTACACTGTCAGGG
TCTAAGCAGCTTAAGTGGGAAACACCTCTATTGTGAGCCCTAGGTTTTATTTTCTTGTTT
ACAGTAGGGGGATTAACTGGTATTGTTTTAGCTAATTCATCTTTAGATATTGTTCTTCAT
GATACTTATTATGTTGTAGCATTGCATTTAGA-TTTGAAATTGAATGTC-GTAGAGGCAT
AAGATAGTTTTCTTGCTTCGTTTACTCCACTCCACACAGGT-AATAGCAGTACTTGATAT
TGGGCAAGATGTGAAAGCGTGCACCAGCATTAGTTGA-----------TTACGTGGCAAA
GATTGTGCCAGCCGCCGCGGTTACACCTGAACGTAAACTTATAATGTAAGTCTTTGTAGT
TTTAAGGTTA-------------------AGCTAGGGTTATTTAGGAGGAATAGTCGTAT
AT-TTTCTCGTTCGTGAACTTTAATTCTATTTGCTACATGAGGTAAAGAAATAAACCAGG
ATTAGAGACCCTGCTATACTTTGCTAGTTAATAATTGGTTAGTATAAATAATGTTTGAAA
ACCAAAGATTTTGGCAGTGGATAAAGTCTACTCAGAGGAGTTTGTCCTAGTAATTCGATA
ATCCGCGAGGATCTCACTTTGTTTTGTAATACAGCTTATATACCGCCGTCGTCAGCTAAT
ATTTTAGAGGTCTGGTCTGCCCAGTGTAAAA-AATTAACGGCCGCGGTATCCTGACTGTG
CAAAGGTAGCATAATCACTTGCCCTTTAAATGGGGGAATGTATGAATGATTAGACGAGGT
TTTGACTGTCTTTTTTCTAAAAACTGAGATTTCAGTACCTGTGAAAATGCGGGTGAAATC
ATAATGGACGAGAAGACCCTGTTGAGCTTTTAAGTTATACAGCAGTATGAATTA-AATTA
GATAATTCATTATTTATAAAATACAC-ATATCTGGTAAGCTTTTTGGCTGGGGTGGCAAG
CAAAGGAATTAAGCTTTGTTTATCAATTGAAAT--CTTAATGTTTGGAGACAGTATATGT
CAATAAAC-TTAATTTGGATCCGCT---AACTGAGCGATTAATAGAATAAGTTACCACAG
GGATAACAGCGTTATTCTTCTTGAGAGCTCGTATTGACAGAGGAGTTTGCGACCTCGATG
TTGGATCAAGATTCCTGGTGGTGTAGCAGCTAT
>AB478571_B_lanceolatum
CATAATATGCGTGCTAGCATTGAATGGAATCGCGTGCCTCTATTTGTGTGATCAATTTGG
GTAACTGCTTATCTATTACTTTTGTCTTTACCTGTTTTGGCGGGAGCCATTACTATGTTG
TTAACAGATCGTAATATTAATACCACCTTTTTTGATCCCTCAGGTGGTGGGGACCCTATT
CTGTATGAGCATTTGTTTTGATTCTTTGGGCATCCGGAAGTATACATCTTGATCTTACCT
GGGTTCGGCATTATTTCTCATATTATCATTCATTACGCAGGGAAGTTGCGCTCTTTTGGT
TACTTAGGAATAACTTGGGCTATATTTACTATTGGTTTGCTTGGTTTCTGGGTTTGGGCT
CATCACATATTCACTGTAGGAATAGATGTCGATACACGGAGTTATTTCACTGCCGCTACT
ATGGTAATTGCAGTCCCAACAGGTATCAAGGTATTTAGTTGATTGGCTACACTGTCAGGG
TCTAAGCAGCTTAAGTGGGAAACACCTCTATTGTGAGCCCTAGGTTTTATTTTCTTGTTT
ACAGTAGGGGGATTAACTGGTATTGTTTTAGCTAATTCATCTTTAGATATTGTTCTTCAT
GATACTTATTATGTTGTAGCATTGCATTTAGA-TTTGAAATTGAATGTG-GTAGAGGCAT
AAGATAGTTTTCTTGCCTCGTTTATTCCACTCCACACAGGT-AATAGCAGTACTTAATAT
TGGGCAAGATGTGAAAGCGTGCACCAGCATTAGTTGA-----------TTACGTGGCAAA
GATTGTGCCAGCCGCCGCGGTAACACCTGAACGTAAACTTATAATGTAAGTCTTTGTAGT
TTTAAGGTTA-------------------AGCTAGGGTTATTTAGGAGGAATAGTCGTAT
AT-TTTCTCGTTCGTGAACTTTAATTCTATTTGCTACATGAGGTAAAGAAATAAACCAGG
ATTAGAGACCCTGCTATACTTTGCTAGTTAATAATTGGTTAGTATAAATAATGTTTGAAA
ACCAAAGATTTTGGCAGTGGATAAAGTCTACTCAGAGGAGTTTGTCCTAGTAATTCGATA
ATCCGCGAGGATCTCACTTTGTTTTGTAATACAGCTTATATACCGCCGTCGTCAGCTAAT
ATTTTAGAGGTCTGGTCTGCCCAGTGTAAAA-AATTAACGGCCGCGGTATCCTGACTGTG
CAAAGGTAGCATAATCACTTGCCCTTTAAATGGGGGAATGTATGAATGATTAGACGAGGT
TTTGACTGTCTTTTTTCTAAAAACTGAGATTTCAGTACCTGTGAAAATGCGGGTGAAATC
ATAATGGACGAGAAGACCCTGTTGAGCTTTTAAGTTATACAGCAGTATGAATTA-AATTA
GATAATTCATTATTTATAAAATACAC-ATATCTGGTAAGCTTTTTGGCTGGGGTGGCAAG
CAAAGGAATTAAGCTTTGTTTATCAATTGAAAT--CTTAATGTTTGGAGACAGTATATGT
CAATAAAC-TTAATTTGGATCCGCT---AACTGAGCGATTAATAGAATAAGTTACCACAG
GGATAACAGCGTTATTCTTCTTGAGAGCTCGTATTGACAGAGGAGTTTGCGACCTCGATG
TTGGATCAAGATTCCTGGTGGTGTAGCAGCTAT
>AB478572_B_lanceolatum
CATAATATGCGTGCTAGCATTGAATGGAATCGCGTGCCTCTATTTGTGTGATCAATTTGG
GTAACTGCTTATCTATTACTTTTGTCTTTACCTGTTTTGGCGGGAGCCATTACTATATTG
TTAACAGATCGTAATATTAATACTACCTTTTTTGATCCCTCAGGTGGTGGGGACCCTATT
CTGTATGAGCACTTGTTTTGATTCTTTGGGCATCCGGAAGTATACATCTTGATCTTACCT
GGGTTCGGCATTATTTCTCATATTATCATTCATTACGCAGGGAAGTTGCGTTCTTTTGGT
TACTTAGGAATAACTTGGGCTATATTTACTATTGGTTTGCTTGGTTTCTGGGTTTGGGCT
CATCACATATTCACTGTAGGAATAGATGTCGATACACGGAGTTATTTCACTGCCGCTACC
ATGGTAATTGCAGTTCCAACAGGTATCAAGGTATTTAGTTGATTGGCTACACTGTCAGGG
TCTAAGCAGCTTAAGTGGGAAACACCTCTATTGTGAGCCCTAGGTTTTATTTTCTTGTTT
ACAGTAGGGGGATTAACTGGTATTGTTTTAGCTAATTCATCTTTAGATATTGTTCTTCAT
GATACTTATTATGTTGTAGCATTGCATTTAGA-TTTGAAATTGAATGTG-GTAGAGGCAT
AAGATAGTTTTCTTGCTTCGTTTATTCCACTCCACACAGGT-AATAGCAGTACTTAATAT
TGGGCAAGATGTGAAAGCGTGCACCAGCATTAGTTGA-----------TTACGTGGCAAA
GATTGTGCCAGCCGCCGCGGTTACACCTGAACGTAAACTTATAATGTAAGTCTTTGTAGT
TTTAAGGTCA-------------------AGCTAGGGTTATTTAGGAGGAATAGTCGTAT
AT-TTTCTCGTTCGTGAACTTTAATTCTATTTGCTACATGAGGTAAAGAAATAAACCAGG
ATTAGAGACCCTGCTATACTTTGCTAGTTAATAATTGGTTAGTATAAATAATGTTTGAAA
ACCAAAGATTTTGGCAGTGGATAAAGTCTACTCAGAGGAGTTTGTCCTAGTAATTCGATA
ATCCGCGAGGATCTCACTTTGTTTTGTAATACAGCTTATATACCGCCGTCGTCAGCTAAT
ATTTTAGAGGTCTGGTCTGCCCAGTGTAAAA-AATTAACGGCCGCGGTATCCTGACTGTG
CAAAGGTAGCATAATCACTTGCCCTTTAAATGGGGGAATGTATGAATGATTAGACGAGGT
TTTGACTGTCTTTTTTCTAAAAACTGAGATTTCAGTACCTGTGAAAATGCGGGTGAAATC
ATAATGGACGAGAAGACCCTGTTGAGCTTTTAAGTTATACAGCAGTATGAATTA-AATTA
GATAATTCATTATTTATAAAATACAC-ATATCTGGTAAGCTTTTTGGCTGGGGTGGCAAG
CAAAGGAATTAAGCTTTGTTTATCAATTGAAAT--CTTAATGTTTGGAGACAGTATATGT
CAATAAAC-TTAATTTGGATCCGCT---AACTGAGCGATTAATAGAATAAGTTACCACAG
GGATAACAGCGTTATTCTTCTTGAGAGCTCGTATTGACAGAGGAGTTTGCGACCTCGATG
TTGGATCAAGATTCCTGGTGGTGTAGCAGCTAT
>AB478573_B_lanceolatum
CATAATATGCGTGCTAGCATTGAATGGAATCGCGTGCCTCTATTTGTGTGATCAATTTGG
GTAACTGCTTATCTATTACTTTTGTCTTTACCTGTTTTGGCGGGAGCCATTACTATATTG
TTAACAGATCGTAATATTAATACTACCTTTTTTGATCCCTCAGGTGGTGGGGACCCTATT
CTGTATGAGCACTTGTTTTGATTCTTTGGGCATCCGGAAGTATACATCTTGATCTTACCT
GGGTTCGGCATTATTTCTCATATTATCATTCATTACGCAGGGAAGTTGCGTTCTTTTGGT
TACTTAGGAATAACTTGGGCTATATTTACTATTGGTTTGCTTGGTTTCTGGGTTTGGGCT
CATCACATATTCACTGTAGGAATAGATGTCGATACACGGAGTTATTTCACTGCCGCTACC
ATGGTAATTGCAGTTCCAACAGGTATCAAGGTATTTAGTTGATTGGCTACACTGTCAGGG
TCTAAGCAGCTTAAGTGGGAAACACCTCTATTGTGAGCCCTAGGTTTTATTTTCTTGTTT
ACAGTAGGGGGATTAACTGGTATTGTTTTAGCTAATTCATCTTTAGATATTGTTCTTCAT
GATACTTATTATGTTGTAGCATTGCATTTAGA-TTTGAAATTGAATGTG-GTAGAGGCAT
AAGATAGTTTTCTTGCTTCGTTTATTCCACTCCACACAGGT-AATAGCAGTACTTAATAT
TGGGCAAGATGTGAAAGCGTGCACCAGCATTAGTTGA-----------TTACGTGGCAAA
GATTGTGCTCGCCGCCGCGGTAACACCTGAACGTAAACTTATAATGTAAGTCTTTGTAGT
TTTAAGGTCA-------------------AGCTAGGGTTATTTAGGAGGAATAGTCGTAT
AT-TTTCTCGTTCGTGAACTTTAATTCTATTTGCTACATGAGGTAAAGAAATAAACCAGG
ATTAGAGACCCTGCTATACTTTGCTAGTTAATAATTGGTTAGTATAAATAATGTTTGAAA
ACCAAAGATTTTGGCAGTGGATAAAGTCTACTCAGAGGAGTTTGTCCTAGTAATTCGATA
ATCCGCGAGGATCTCACTTTGTTTTGTAATACAGCTTATATACCGCCGTCGTCAGCTAAT
ATTTTAGAGGTCTGGTCTGCCCAGTGTAAAA-AATTAACGGCCGCGGTATCCTGACTGTG
CAAAGGTAGCATAATCACTTGCCCTTTAAATGGGGGAATGTATGAATGATTAGACGAGGT
TTTGACTGTCTTTTTTCTAAAAACTGAGATTTCAGTACCTGTGAAAATGCGGGTGAAATC
ATAATGGACGAGAAGACCCTGTTGAGCTTTTAAGTTATACAGCAGTATGAATTA-AATTA
GATAATTCATTATTTATAAAATACAC-ATATCTGGTAAGCTTTTTGGCTGGGGTGGCAAG
CAAAGGAATTAAGCTTTGTTTATCAATTGAAAT--CTTAATGTTTGGAGACAGTATATGT
CAATAAAC-TTAATTTGGATCCGCT---AACTGAGCGATTAATAGAATAAGTTACCACAG
GGATAACAGCGTTATTCTTCTTGAGAGCTCGTATTGACAGAGGAGTTTGCGACCTCGATG
TTGGATCAAGATTCCTGGTGGTGTAGCAGCTAT
>BNA1
CATAATATGCGTGCTAGCATTGAATGGAATCGCGTGCCTCTATTTGTGTGATCAATTTGG
GTAACTGCTTATCTATTACTTTTGTCTTTACCTGTTTTGGCGGGAGCCATTACCATATTG
TTAACAGATCGTAATATTAATACTACCTTTTTTGATCCCTCAGGTGGTGGGGACCCTATT
CTGTATGAGCACTTGTTTTGATTCTTTGGGCATCCGGAAGTATACATCTTGATCTTACCT
GGGTTCGGCATTATTTCTCATATTATCATTCATTACGCAGGGAAGTTGCGTTCTTTTGGT
TACTTAGGAATAACTTGGGCTATATTTACTATTGGTTTGCTTGGTTTCTGGGTTTGGGCT
CATCACATATTCACTGTAGGAATAGATGTAGATACACGGAGTTATTTCACTGCCGCTACC
ATGGTAATTGCAGTTCCAACAGGTATCAAGGTATTTAGTTGATTGGCTACACTGTCAGGG
TCTAAGCAGCTTAAGTGGGAAACACCTCTATTGTGAGCCCTAGGTTTTATTTTCTTGTTT
ACAGTAGGGGGATTAACTGGTATTGTTTTAGCTAATTCATCTTTAGATATTGTTCTTCAT
GATACTTATTATGTTGTAGCATTGCATTTAGA-TTTGAAATTGAATGTG-GTAGAGGCAT
AAGATAGTTTTCTTGCTTCGTTTATTCCACTCCACACAGGT-AATAGCAGTACTTAATAT
TGGGCAAGATGTGAAAGCGTGCACCAGCATTAGTTGA-----------TTACGTGGCAAA
GATTGTGCCAGCCGCCGCGGTTACACCTGAACGTAAACTTATAATGTAAGTCTTTGTAGT
TTTAAGGTCA-------------------AGCTAGGGTTATTTAGGAGGAATAGTCGTAT
AT-TTTCTCGTTCGTGAACTTTAATTCTATTTGCTACATGAGGTAAAGAAATAAACCAGG
ATTAGAGACCCTGCTATACTTTGCTAGTTAATAATTGGTTAGTATAAATAATGTTTGAAA
ACCAAAGATTTTGGCAGTGGATAAAGTCTACTCAGAGGAGTTTGTCCTAGTAATTCGATA
ATCCGCGAGGATCTCACTTTGTTTTGTAATACAGCTTATATACCGCCGTCGTCAGCTAAT
ATTTTAGAGGTCTGGTCTGCCCAGTGTAAAA-AATTAACGGCCGCGGTATCCTGACTGTG
CAAAGGTAGCATAATCACTTGCCCTTTAAATGGGGGAATGTATGAATGATTAGACGAGGT
TTTGACTGTCTTTTTTCTAAAAACTGAGATTTCAGTACCTGTGAAAATGCGGGTGAAATC
ATAATGGACGAGAAGACCCTGTTGAGCTTTTAAGTTATACAGCAGTATGAATTA-AATTA
GATAATTCATTATTTATAAAATACAC-ATATCTGGTAAGCTTTTTGGCTGGGGTGGCAAG
CAAAGGAATTAAGCTTTGTTTATCAATTGAAAT--CTTAATGTTTGGAGACAGTATATGT
CAATAAAC-TTAATTTGGATCCGCT---AACTGAGCGATTAATAGAATAAGTTACCACAG
GGATAACAGCGTTATTCTTCTTGAGAGCTCGTATTGACAGAGGAGTTTGCGACCTCGATG
TTGGATCAAGATTCCTGGTGGTGTAGCAGCTAT
>BNA2
CATAATATGCGTGCTAGCATTGAATGGAATCGCGTGCCTCTATTTGTGTGATCAATTTGG
GTAACTGCTTATCTATTACTTTTGTCTTTACCTGTTTTGGCGGGAGCCATTACTATATTG
TTAACAGATCGTAATATTAATACTACCTTTTTTGATCCCTCAGGTGGTGGGGACCCTATT
CTGTATGAGCATTTGTTTTGATTCTTTGGGCATCCGGAAGTATACATCTTGATCTTACCT
GGGTTCGGCATTATTTCTCATATTATCATTCATTACGCAGGGAAGTTGCGTTCTTTTGGT
TACTTAGGAATAACTTGGGCTATATTTACTATTGGTTTGCTTGGTTTCTGGGTTTGGGCT
CATCACATATTCACTGTAGGAATAGATGTCGATACACGGAGTTATTTCACTGCCGCTACC
ATGGTAATTGCAGTTCCAACAGGTATCAAGGTATTTAGTTGATTGGCTACACTGTCAGGG
TCTAAGCAGCTTAAGTGGGAAACACCTCTATTGTGAGCCCTAGGTTTTATTTTCTTGTTT
ACAGTAGGGGGATTAACTGGTATTGTTTTAGCTAATTCATCTTTAGATATTGTTCTTCAT
GATACTTATTATGTTGTAGCATTGCATTTAGA-TTTGAAATTGAATGTG-GTAGAGGCAT
AAGATAGTTTTCTTGCTTCGTTTATTCCACTCCACACAGGT-AATAGCAGTACTTAATAT
TGGGCAAGATGTGAAAGCGTGCACCAGCATTAGTTGA-----------TTACGTGGCAAA
GATTGTGCCAGCCGCCGCGGTTACACCTGAACGTAAACTTATAATGTAAGTCTTTGTAGT
TTTAAGGTCA-------------------AGCTAGGGTTATTTAGGAGGAATAGTCGTAT
AT-TTTCTCGTTCGTGAACTTTAATTCTATTTGCTACATGAGGTAAAGAAATAAACCAGG
ATTAGAGACCCTGCTATACTTTGCTAGTTAATAATTGGTTAGTATAAATAATGTTTGAAA
ACCAAAGATTTTGGCAGTGGATAAAGTCTACTCAGAGGAGTTTGTCCTAGAAATTCGATA
ATCCGCGAGGATCTCACTTTGTTTTGTAATACAGCTTATATACCGCCGTCGTCAGCTAAT
ATTTTAGAGGTCTGGTCTGCCCAGTGTAAAA-AATTAACGGCCGCGGTATCCTGACTGTG
CAAAGGTAGCATAATCACTTGCCCTTTAAATGGGGGAATGTATGAATGATTAGACGAGGT
TTTGACTGTCTTTTTTCTAAAAACTGAGATTTCAGTACCTGTGAAAATGCGGGTGAAATC
ATAATGGACGAGAAGACCCTGTTGAGCTTTTAAGTTATACAGCAGTATGAATTA-AATTA
GATAATTCATTATTTATAAAATACAC-ATATCTGGTAAGCTTTTTGGCTGGGGTGGCAAG
CAAAGGAATTAAGCTTTGTTTATCAATTGAAAT--CTTAATGTTTGGAGACAGTATATGT
CAATAAAC-TTAATTTGGATCCGCT---AACTGAGCGATTAATAGAATAAGTTACCACAG
GGATAACAGCGTTATTCTTCTTGAGAGCTCGTATTGACAGAGGAGTTTGCGACCTCGATG
TTGGATCAAGATTCCTGGTGGTGTAGCAGCTAT
>BNA3
CATAATATGCGTGCTAGCATTGAATGGAATCGCGTGCCTCTATTTGTTTGATCAATTTGG
GTAACTGCTTATCTATTACTTTTGTCTTTACCTGTTTTGGCGGGAGCCATTACTATATTG
TTAACAGATCGTAATATTAATACTACCTTTTTTGATCCCTCAGGTGGTGGGGACCCTATT
CTGTATGAGCATTTGTTTTGATTCTTTGGGCATCCGGAAGTATATATCTTGATCTTACCT
GGGTTCGGCATTATTTCTCATATTATCATTCATTACGCAGGGAAGTTGCGTTCTTTTGGT
TACTTAGGAATAACTTGGGCTATATTTACTATTGGTTTGCTTGGTTTCTGGGTTTGGGCT
CATCACATATTCACTGTAGGAATAGATGTCGATACACGGAGTTATTTCACTGCCGCTACT
ATGGTAATTGCAGTTCCAACAGGTATCAAGGTATTTAGTTGATTGGCTACACTGTCAGGG
TCTAAGCAGCTTAAGTGGGAAACACCTCTATTGTGAGCCCTAGGTTTTATTTTCTTGTTT
ACAGTAGGGGGATTAACTGGTATTGTTTTAGCTAATTCATCTTTAGATATTGTTCTTCAT
GATACTTATTATGTTGTAGCATTGCATTTAGA-TTTGAAATTGAATGTG-GTAGAGGCAT
AAGATAGTTTTCTTGCTTCGTTTATTCCACTCCACACAGGT-AATAGCAGTACTTAATAT
TGGGCAAGATGTGAAAGCGTGCACCAGCATTAGTTGA-----------TTACGTGGCAAA
GATTGTGCCAGCCGCCGCGGTTACACCTGAACGTAAACTTATAATGTAAGTCTTTGTAGT
TTTAAGGTTA-------------------AGCTAGGGTTATTTAGGAGGAATAGTCGTAT
AT-TTTCTCGTTCGTGAACTTTAATTCTATTTGCTACATGAGGTAAAGAAATAAACCAGG
ATTAGAGACCCTGCTATACTTTGCTAGTTAATAATTGGTTAGTATAAATAATGTTTGAAA
ACCAAAGATTTTGGCAGTGGATAAAGTCTACTCAGAGGAGTTTGTCCTAGTAATTCGATA
ATCCGCGAGGATCTCACTTTGTTTTGTAATACAGCTTATATACCGCCGTCGTCAGCTAAT
ATTTTAGAGGTCTGGTCTGCCCAGTGTAAAA-AATTAACGGCCGCGGTATCCTGACTGTG
CAAAGGTAGCATAATCACTTGCCCTTTAAATGGGGGAATGTATGAATGATTAGACGAGGT
TTTGACTGTCTTTTTTCTAAAAACTGAGATTTCAGTACCTGTGAAAATGCGGGTGAAATC
ATAATGGACGAGAAGACCCTGTTGAGCTTTTAAGTTATACAGCAGTATGAATTA-AATTA
GATAATTCATTATTTATAAAATACAC-ATATCTGGTAAGCTTTTTGGCTGGGGTGGCAAG
CAAAGGAATTAAGCTTTGTTTATCAATTGAAAT--CTTAATGTTTGGAGACAGTATATGT
CAATAAAC-TTAATTTGGATCCGCT---AACTGAGCGATTAATAGAATAAGTTACCACAG
GGATAACAGCGTTATTCTTCTTGAGAGCTCGTATTGACAGAGGAGTTTGCGACCTCGATG
TTGGATCAAGATTCCTGGTGGTGTAGCAGCTAT
>BFA1
CATAATATGCGTGCTAGCATTGAATGGAATCGCGTGCCTCTATTTGTGTGATCAATTTGG
GTAACTGCTTATCTATTACTTTTGTCTTTACCTGTTTTGGCGGGAGCCATTACTATATTG
TTAACAGATCGTAATATTAATACTACCTTTTTTGATCCCTCAGGTGGTGGGGACCCTATT
CTGTATGAGCATTTGTTTTGATTCTTTGGGCATCCGGAAGTATACATCTTGATCTTACCT
GGGTTCGGCATTATTTCTCATATTATCATTCATTACGCAGGGAAGTTGCGTTCTTTTGGT
TACTTAGGAATAACTTGGGCTATATTTACTATTGGTTTGCTTGGTTTCTGGGTTTGGGCT
CATCACATATTCACTGTAGGAATAGATGTCGATACACGGAGTTATTTCACTGCCGCTACC
ATGGTAATTGCAGTTCCAACAGGTATCAAGGTATTTAGTTGATTGGCTACACTGTCAGGG
TCTAAGCAGCTTAAGTGGGAAACACCTCTATTGTGAGCCCTAGGTTTTATTTTCTTGTTT
ACAGTAGGGGGATTAACTGGTATTGTTTTAGCTAATTCATCTTTAGATATTGTTCTTCAT
GATACTTATTATGTTGTAGCATTGCATTTAGA-TTTGAAATTGAATGTG-GTAGAGGCAT
AAGATAGTTTTCTTGCTTCGTTTATTCCACTCCACACAGGT-AATAGCAGTACTTAATAT
TGGGCAAGATGTGAAAGCGTGCACCAGCATTAGTTGA-----------TTACGTGGCAAA
GATTGTGCCAGCCGCCGCGGTTACACCTGAACGTAAACTTATAATGTAAGTCTTTGTAGT
TTTAAGGTCA-------------------AGCTAGGGTTATTTAGGAGGAATAGTCGTAT
AT-TTTCTCGTTCGTGAACTTTAATTCTATTTGCTACATGAGGTAAAGAAATAAACCAGG
ATTAGAGACCCTGCTATACTTTGCTAGTTAATAATTGGTTAGTATAAATAATGTTTGAAA
ACCAAAGATTTTGGCAGTGGATAAAGTCTACTCAGAGGAGTTTGTCCTAGAAATTCGATA
ATCCGCGAGGATCTCACTTTGTTTTGTAATACAGCTTATATACCGCCGTCGTCAGCTAAT
ATTTTAGAGGTCTGGTCTGCCCAGTGTAAAA-AATTAACGGCCGCGGTATCCTGACTGTG
CAAAGGTAGCATAATCACTTGCCCTTTAAATGGGGGAATATATGAATGATTAGACGAGGT
TTTGACTGTCTTTTTTCTAAAAACTGAGATTTCAGTACCTGTGAAAATGCGGGTGAAATC
ATAATGGACGAGAAGACCCTGTTGAGCTTTTAAGTTATACAGCAGTATGAATTA-AATTA
GATAATTCATTATTTATAAAATACAC-ATATCTGGTAAGCTTTTTGGCTGGGGTGGCAAG
CAAAGGAATTAAGCTTTGTTTAACAATTGAAAT--CTTAATGTTTGGAGACAGTATATGT
CAATAAAC-TTAATTTGGATCCGCT---AACTGAGCGATTAATAGAATAAGTTACCACAG
GGATAACAGCGTTATTCTTCTTGAGAGCTCGTATTGACAGAGGAGTTTGCGACCTCGATG
TTGGATCAAGATTCCTGGTGGTGTAGCAGCTAT
>BFA2
CATAATATGCGTGCTAGCATTGAATGGAATCGCGTGCCTCTATTTGTGTGATCAATTTGG
GTAACTGCTTATCTATTACTTTTGTCTTTACCTGTTTTGGCGGGAGCCATTACTATATTG
TTAACAGATCGTAATATTAATACTACCTTTTTTGATCCCTCAGGTGGTGGGGACCCTATT
CTGTATGAGCACTTGTTTTGATTCTTCGGGCATCCGGAAGTATACATCTTGATCTTGCCT
GGGTTCGGCATTATTTCTCATATTATCATTCATTACGCTGGGAAGTTGCGTCCTTTTGGT
TACTTAGGAATAACTTGGGCTATATTTACTATTGGTTTGCTTGGTTTCTGGGTTTGGGCT
CATCACATATTCACTGTAGGAATAGATGTCGATACACGGAGTTATTTCACTGCCGCTACC
ATGGTAATTGCAGTTCCAACAGGTATCAAGGTATTTAGTTGATTGGCTACACTGTCAGGG
TCTAAGCAGCTTAAGTGGGAAACACCTCTATTGTGAGCCCTAGGTTTTATTTTCTTGTTT
ACAGTAGGGGGATTAACTGGTATTGTTTTAGCTAATTCATCTTTAGATATTGTTCTTCAT
GATACTTATTATGTTGTAGCATTGCATTTAGA-TTTGAAATTGAATGTG-GTAGAGGCAT
AAGATAGTTTTCTTGCTTCGTTTATTCCACTCCACACAGGT-AATAGCAGTACTTAATAT
TGGGCAAGATGTGAAAGCGTGCACCAGCATTAGTTGA-----------TTACGTGGCAAA
GATCGTGCCAGCCGCCGCGGTTACACCTGAACGTAAACTTATAATGTAAGTCTTTGTAGT
TTTAAGGTCA-------------------AGCTAGGGTTATTTAGGAGGAATAGTCGTAT
AT-TTTCTCGTTCGTGAACTTTAATTCTATTTGCTACATGAGGTAAAGAAATAAACCAGG
ATTAGAGACCCTGCTATACTTTGCTAGTTAATAATTGGTTAGTACAAATAATGTTTGAAA
ACCAAAGATTTTGGCAGTGGATAAAGTCTACTCAGAGGAGTTTGTCCTAGTAATTCGATA
ATCCGCGAGGATCTCACTTTGTTTTGTAATACAGCTTATATACCGCCGTCGTCAGCTAAT
ATTTTAGAGGTCTGGTCTGCCCAGTGTAAAA-AATTAACGGCCGCGGTATCCTGACTGTG
CAAAGGTAGCATAATCACTTGCCCTTTAAATGGGGGAATGTATGAATGATTAGACGAGGT
TTTGACTGTCTTTTTTCTAAAAACTGAGATTTCAGTACCTGTGAAAATGCGGGTGAAATC
ATAATGGCCGAGAAGACCCTGTTGAGCTTTTAAGTTATACAGCAGTATGAATTA-AATTA
GATAATTCATTATTTATAAAATACAC-ATATCTGGTAAGCTTTTTGGCTGGGGTGGCAAG
CAAAGGAATTAAGCTTTGTTTATCAATTGAAAT--CTTAATGTTTGGAGACAGTATATGT
CAATAAAC-TTAATTTGGATCCGCT---AACTGAGCGATTAATAGAATAAGTTACCACAG
GGATAACAGCGTTATTCTTCTTGAGAGCTCGTATTGACAGAGGAGTTTGCGACCTCGATG
TTGGATCAAGATTCCTGGTGGTGTAGCAGCTAT
>BFA3
CATAATATGCGTGCTAGCATTGAATGGAATCGCGTGCCTCTATTTGTGTGATCAATTTGG
GTAACTGCTTATCTATTACTTTTGTCTTTACCTGTTTTGGCGGGAGCCATTACTATATTG
TTAACAGATCGTAATATTAATACTACCTTTTTTGATCCCTCAGGTGGTGGGGACCCTATT
CTGTATGAGCACTTGTTTTGATTCTTTGGGCATCCGGAAGTATACATCTTGATCTTACCT
GGGTTCGGCATTATTTCTCATATTATCATTCATTACGCAGGGAAGTTGCGTTCTTTTGGT
TACTTAGGAATAACTTGGGCTATATTTACTATTGGTTTGCTTGGTTTCTGGGTTTGGGCT
CATCACATATTCACTGTAGGAATAGATGTCGATACACGGAGTTATTTCACTGCCGCTACC
ATGGTAATTGCAGTTCCAACAGGTATCAAGGTATTTAGTTGATTGGCTACACTGTCAGGG
TCTAAGCAGCTTAAGTGGGAAACACCTCTATTGTGAGCCCTAGGTTTTATTTTCTTGTTT
ACAGTAGGGGGATTAACTGGTATTGTTTTAGCTAATTCATCTTTAGATATTGTTCTTCAT
GATACTTATTATGTTGTAGCATTGCATTTAGA-TTTGAAATTGAATGTG-GTAGAGGCAT
AAGATAGTTTTCTTGCTTCGTTTATTCCACTCCACACAGGT-AATAGCAGTACTTAATAT
TGGGCAAGATGTGAAAGCGTGCACCAGCATTAGCTGA-----------TTACGTGGCAAA
GATTGTGCCAGCCGCCGCGGTTACACCTGAACGTAAACTTATAATGTAAGTCTTTGTAGT
TTTAAGGTCA-------------------AGCTAGGGTTATTTAGGAGGAATAGTCGTAT
AT-TTTCTCGTTCGTGAACTTTAATTCTATTTGCTACATGAGGTAAAGAAATAAACCAGG
ATTGGAGACCCTGCTATACTTTGCTAGTTAATAATTGGTTAGTATAAATAATGTTTGAAA
ACCAAAGATTTTGGCAGTGGATAAAGTCTACTCAGAGGAGTTTGTCCTAGTAATTCGATA
ATCCGCGAGGATCTCACTTTGTTTTGTAATACAGCTTATATACCGCCGTCGTCAGCTAAT
ATTTTAGAGGTCTGGTCTGCCCAGTGTAAAA-AATTAACGGCCGCGGTATCCTGACTGTG
CAAAGGTAGCATAATCACTTGCCCTTTAAATGGGGGAATGTATGAATGATTAGACGAGGT
TTTGACTGTCTTTTTTCTAAAAACTGAGATTTCAGTACCTGTGAAAATGCGGGTGAAATC
ATAATGGACGAGAAGACCCTGTTGAGCTTTTAAGTTATACAGCAGTATGAATTA-AATTA
GATAATTCATTATTTATAAAATACAC-ATATCTGGTAAGCTTTTTGGCTGGGGTGGCAAG
CAAAGGAATTAAGCTTTGTTTATCAATTGAAAT--CTTAATGTTTGGAGACAGTATATGT
CAATAAAC-TTAATTTGGATCCGCT---AACTGAGCGATTAATAGAATAAGTTACCACAG
GGATAACAGCGTTATTCTTCTTGAGAGCTCGTATTGACAGAGGAGTTTGCGACCTCGATG
TTGGATCAAGATTCCTGGTGGTGTAGCAGCTAT
>BAR1
CATAATATGCGTGCTAGCATTGAATGGAATCGCGTGCCTCTATTTGTGTGATCAATTTGG
GTAACTGCTTATCTATTACTTTTGTCTTTACCTGTTTTGGCGGGAGCCATTACTATGTTG
TTAACAGATCGTAATATTAATACCACCTTTTTTGATCCCTCAGGTGGTGGGGACCCTATT
CTGTATGAGCATTTGTTTTGATTCTTTGGGCATCCGGAAGTATACATCTTGATCTTACCT
GGGTTCGGCATTATTTCTCATATTATCATTCATTACGCAGGGAAGTTGCGCTCTTTTGGT
TACTTAGGAATAACTTGGGCTATATTTACTATTGGTTTGCTTGGTTTCTGGGTTTGGGCT
CATCACATATTCACTGTAGGAATAGATGTCGATACACGGAGTTATTTCACTGCCGCTACT
ATGGTAATTGCAGTCCCAACAGGTATCAAGGTATTTAGTTGATTGGCTACACTGTCAGGG
TCTAAGCAGCTTAAGTGGGAAACACCTCTATTGTGAGCCCTAGGTTTTATTTTCTTGTTT
ACAGTAGGGGGATTAACTGGTATTGTTTTAGCTAATTCATCTTTAGATATTGTTCTTCAT
GATACTTATTATGTTGTAGCATTGCATTTAGA-TTTGAAATTGAATGTG-GTAGAGGCAT
AAGATAGTTTTCTTGCTTCGTTTATTCCACTCCACACAGGT-AATAGCAGTACTTAATAT
TGGGCAAGATGTGAAAGCGTGCACCAGCATTAGTTGA-----------TTACGTGGCAAA
GATTGTGCCAGCCGCCGCGGTTACACCTGAACGTAAACTTATAATGTAAGTCTTTGTAGT
TTTAAGGTTA-------------------AGCTAGGGTTATTTAGGAGGAATAGTCGTAT
AT-TTTCTCGTTCGTGAACTTTAATTCTATTTGCTACATGAGGTAAAGAAATAAACCAGG
ATTAGAGACCCTGCTATACTTTGCTAGTTAATAATTGGTTAGTATAAATAATGTTTGAAA
ACCAAAGATTTTGGCAGTGGATAAAGTCTACTCAGAGGAGTTTGTCCTAGTAATTCGATA
ATCCGCGAGGATCTCACTTTGTTTTGTAATACAGCTTATATACCGCCGTCGTCAGCTAAT
ATTTTAGAGGTCTGGTCTGCCCAGTGTAAAA-AATTAACGGCCGCGGTATCCTGACTGTG
CAAAGGTAGCATAATCACTTGCCCTTTAAATGGGGGAATGTATGAATGATTAGACGAGGT
TTTGACTGTCTTTTTTCTAAAAACTGAGATTTCAGTACCTGTGAAAATGCGGGTGAAATC
ATAATGGACGAGAAGACCCTGTTGAGCTTTTAAGTTATACAGCAGTATGAATTA-AATTA
GATAATTCATTATTTATAAAATACAC-ATATCTGGTAAGCTTTTTGGCTGGGGTGGCAAG
CAAAGGAATTAAGCTTTGTTTATCAATTGAAAT--CTTAATGTTTGGAGACAGTATATGT
CAATAAAC-TTAATTTGGATCCGCT---AACTGAGCGATTAATAGAATAAGTTACCACAG
GGATAACAGCGTTATTCTTCTTGAGAGCTCGTATTGACAGAGGAGTTTGCGACCTCGATG
TTGGATCAAGATTCCTGGTGGTGTAGCAGCTAT
>BAR2
CATAATATGCGTGCTAGCATTGAATGGAATCGCGTGCCTCTATTTGTGTGATCAATCTGG
GTAACTGCTTATCTATTACTTTTGTCTTTACCTGTTTTGGCGGGAGCCATTACTATGTTG
TTAACAGATCGTAATATTAATACCACCTTTTTTGATCCCTCAGGTGGTGGGGACCCTATT
CTGTATGAGCATTTGTTTTGATTCTTTGGGCATCCGGAAGTATACATCTTGATCTTACCT
GGGTTCGGCATTATTTCTCATATTATCATTCATTACGCAGGGAAGTTGCGCTCTTTTGGT
TACTTAGGAATAACTTGGGCTATATTTACTATTGGTTTGCTTGGTTTCTGGGTTTGGGCT
CATCACATATTCACTGTAGGAATAGATGTCGATACACGGAGTTATTTCACTGCCGCTACT
ATGGTAATTGCAGTCCCAACAGGTATCAAGGTATTTAGTTGATTGGCTACACTGTCAGGG
TCTAAGCAGCTTAAGTGGGAAACACCTCTATTGTGAGCCCTAGGTTTTATTTTCTTGTTT
ACAGTAGGGGGATTAACTGGTATTGTTTTAGCTAATTCATCTTTAGATATTGTTCTTCAT
GATACTTATTATGTTGTAGCATTGCATTTAGA-TTTGAAATTGAATGTG-GTAGAGGCAT
AAGATAGTTTTCTTGCTTCGTTTATTCCACTCCACACAGGT-AATAGCAGTACTTAATAT
TGGGCAAGATGTGAAAGCGTGCACCAGCATTAGTTGA-----------TTACGTGGCAAA
GATTGTGCCAGCCGCCGCGGTTACACCTGAACGTAAACTTATAATGTAAGTCTTTGTAGT
TTTAAGGTTA-------------------AGCTAGGGTTATTTAGGAGGAATAGTCGTAT
AT-TTTCTCGTTCGTGAACTTTAATTCTATTTGCTACATGAGGTAAAGAAATAAACCAGG
ATTAGAGACCCTGCTATACTTTGCTAGTTAATAATTGGTTAGTATAAATAATGTTTGAAA
ACCAAAGATTTTGGCAGTGGATAAAGTCTACTCAGAGGAGTTTGTCCTAGTAATTCGATA
ATCCGCGAGGATCTCACTTTGTTTTGTAATACAGCTTATATACCGCCGTCGTCAGCTAAT
ATTTTAGAGGTCTGGTCTGCCCAGTGTAAAA-AATTAACGGCCGCGGTATCCTGACTGTG
CAAAGGTAGCATAATCACTTGCCCTTTAAATGGGGGAATGTATGAATGATTAGACGAGGT
TTTGACTGTCTTTTTTCTAAAAACTGAGATTTCAGTACCTGTGAAAATGCGGGTGAAATC
ATAATGGACGAGAAGACCCTGTTGAGCTTTTAAGTTATACAGCAGTATGAATTA-AATTA
GATAATTCATTATTTATAAAATACAC-ATATCTGGTAAGCTTTTTGGCTGGGGTGGCAAG
CAAAGGAATTAAGCTTTGTTTATCAATTGAAAT--CTTAATGTTTGGAGACAGTATATGT
CAATAAAC-TTAATTTGGATCCGCT---AACTGAGCGATTAATAGAATAAGTTACCACAG
GGATAACAGCGTTATTCTTCTTGAGAGCTCGTATTGACAGAGGAGTTTGCGACCTCGATG
TTGGATCAAGATTCCTGGTGGTGTAGCAGCTAT
>BAR3
CATAATATGCGTGCTAGCATTGAATGGAATCGCGTGCCTCTATTTGTGTGATCAATTTGG
GTAACTGCTTATCTATTACTTTTGTCTTTACCTGTTTTGGCGGGAGCCATTACTATGTTG
TTAACAGATCGTAATATTAACACTACCTTTTTTGATCCCTCAGGTGGTGGGGACCCTATT
CTGTATGAGCATTTGTTTTGATTCTTTGGGCATCCGGAAGTATATATCTTGATCTTACCT
GGGTTCGGCATTATTTCTCATATTATCATTCATTACGCAGGGAAGTTGCGTTCTTTTGGT
TACTTAGGAATAACTTGGGCTATATTTACTATTGGTTTGCTTGGTTTCTGGGTTTGGGCT
CATCACATATTCACTGTAGGAATAGATGTGGATACACGGAGTTATTTCACTGCCGCTACT
ATGGTAATTGCAGTTCCAACAGGTATCAAGGTATTTAGTTGATTGGCTACACTGTCAGGG
TCTAAGCAGCTTAAGTGGGAAACACCTCTATTGTGAGCCCTAGGTTTTATTTTCTTGTTT
ACAGTAGGGGGATTAACTGGTATTGTTTTAGCTAATTCATCTTTAGATATTGTTCTTCAT
GATACTTATTATGTTGTAGCATTGCATTTAGA-TTTGAAATTGAATGTG-GTAGAGGCAT
AAGATAGTTTTCTTGCTTCGTTTATTCCACTCCACACAGGT-AATAGCAGTACTTAATAT
TGGGCAAGATGCGAAAGCGTGCACCAGCATTAGTTGA-----------TTACGTGGCAAA
GATTGTGCCAGCCGCCGCGGTTACACCTGAACGTAAACTTATAATGTAAGTCTTTGTAGT
TTTAAGGTTA-------------------AGCTAGGGTTATTTAGGAGGAATAGTCGTAT
AT-TTTCTCGTTCGTGAACTTTAATTCTATTTGCTACATGAGGTAAAGAAATAAACCAGG
ATTAGAGACCCTGCTATACTTTGCTAGTTAATAATTGGTTAGTATAAATAATGTTTGAAA
ACCAAAGATTTTGGCAGTGGATAAAGTCTACTCAGAGGAGTTTGTCCTAGTAATTCGATA
ATCCGCGAGGATCTCACTTTGTTTTGTAATACAGCTTATATACCGCCGTCGTCAGCTAAT
ATTTTAGAGGTCTGGTCTGCCCAGTGTAAAA-AATTAACGGCCGCGGTATCCTGACTGTG
CAAAGGTAGCATAATCACTTGCCCTTTAAATGGGGGAATGTATGAATGATTAGACGAGGT
TTTGACTGTCTTTTTTCTAAAAACTGAGATTTCAGTACCTGTGAAAATGCGGGTGAAATC
ATAATGGACGAGAAGACCCTGTTGAGCTTTTAAGTTATACAGCAGTATGAATTA-AATTA
GATAATTCATTATTTATAAAATACAC-ATACCTGGTAAGCTTTTTGGCTGGGGTGGCAAG
CAAAGGAATTAAGCTTTGTTTATCAATTGAAAT--CTTAATGTTTGGAGACAGTATATGT
CAATAAAC-TTAATTTGGATCCGCT---AACTGAGCGATTAATAGAATAAGTTACCACAG
GGATAACAGCGTTATTCTTCTTGAGAGCTCGTATTGACAGAGGAGTTTGCGACCTCGATG
TTGGATCAAGATTCCTGGTGGTGTAGCAGCTAT
>BRO1
CATAATATGCGTGCTAGCATTGAATGGAATCGCGTGCCTCTATTTGTGTGATCAATTTGG
GTAACTGCTTATCTATTACTTTTGTCTTTACCTGTTTTGGCGGGAGCCATTACTATGTTG
TTAACAGATCGTAATATTAATACTACCTTTTTTGATCCCTCAGGTGGTGGGGACCCTATT
CTGTATGAGCATTTGTTTTGATTCTTTGGGCATCCGGAAGTATATATCCTGATCTTACCT
GGGTTCGGCATTATTTCTCATATTATCATTCATTACGCAGGGAAGTTGCGTTCTTTTGGT
TACTTAGGAATAACTTGGGCTATATTTACTATTGGTTTGCTTGGTTTCTGGGTTTGGGCT
CATCACATATTCACTGTAGGAATAGATGTCGATACACGGAGTTATTTCACTGCCGCTACT
ATGGTAATTGCAGTTCCAACAGGTATCAAGGTATTTAGTTGATTGGCTACACTGTCAGGG
TCTAAGCAGCTTAAGTGGGAAACACCTCTATTGTGAGCCCTAGGTTTTATTTTCTTGTTT
ACAGTAGGGGGATTAACTGGTATTGTTTTAGCTAATTCATCTTTAGATATTGTTCTTCAT
GATACTTATTATGTTGTAGCATTGCATTTAGA-TTTGAAATTGAATGTG-GTAGAGGCAT
AAGATAGTTTTCTTGCTTCGTTTATTCCACTCCACACAGGT-AATAGCAGTACTTAATAT
TGGGCAAGATGTGAAAGCGTGCACCAGCATTAGTTGA-----------TTACGTGGCAAA
GATTGTGCCAGCCGCCGCGGTTACACCTGAACGTAAACTTATAATGTAAGTCTTTGTAGT
TTTAAGGTTA-------------------AGCTAGGGTTATTTAGGAGGAATAGTCGTAT
AT-TTTCTCGTTCGTGAACTTTAATTCTATTTGCTACATGAGGTAAAGAAATAAACCAGG
ATTAGAGACCCTGCTATACTTTGCTAGTTAATAATTGGTTAGTATAAATAATGTTTGAAA
ACCAAAGATTTTGGCAGTGGATAAAGTCTACTCAGAGGAGTTTGTCCTAGTAATTCGATA
ATCCGCGAGGATCTCACTTTGTTTTGTAATACAGCTTATATACCGCCGTCGTCAGCTAAT
ATTTTAGAGGTCTGGTCTGCCCAGTGTAAAA-AATTAACGGCCGCGGTATCCTGACTGTG
CAAAGGTAGCATAATCACTTGCCCTTTAAATGGGGGAATGTATGAATGATTAGACGAGGT
TTTGACTGTCTTTTTTCTAAAAACTGAGATTTCAGTACCTGTGAAAATGCGGGTGAAATC
ATAATGGACGAGAAGACCCTGTTGAGCTTTTAAGTTATACAGCAGTATGAATTA-AATTA
GATAATTCATTATTTATAAAATACAC-ATATCTGGTAAGCTTTTTGGCTGGGGTGGCAAG
CAAAGGAATTAAGCTTTGTTTATCAATTGAAAT--CTTAATGTTTGGAGACAGTATATGT
CAATAAAC-TTAATTTGGATCCGCT---AACTAAGCGATTAATAGAATAAGTTACCACAG
GGATAACAGCGTTATTCTTCTTGAGAGCTCGTATTGACAGAGGAGTTTGCGACCTCGATG
TTGGATCAAGATTCCTGGTGGTGTAGCAGCTAT
>BRO2
CATAATATGCGTGCTAGCATTGAATGGAATCGCGTGCCTCTATTTGTGTGATCAATTTGG
GTAACTGCTTATCTATTACTTTTGTCTTTACCTGTTTTGGCGGGAGCCATTACTATATTG
TTAACAGATCGTAATATTAATACTACCTTTTTTGATCCCTCAGGTGGTGGGGACCCTATT
CTGTATGAGCATTTGTTTTGATTCTTTGGGCATCCGGAAGTATATATCTTGATCTTACCT
GGGTTCGGCATTATTTCTCATATTATCATTCATTACGCAGGGAAGTTGCGTTCTTTTGGT
TACTTAGGAATAACTTGGGCTATATTTACTATTGGTTTGCTTGGTTTCTGGGTTTGGGCT
CATCACATATTCACTGTAGGAATAGATGTCGATACACGGAGTTATTTCACTGCCGCTACC
ATGGTAATTGCAGTTCCAACAGGTATCAAGGTATTTAGTTGATTGGCTACACTGTCAGGG
TCTAAGCAGCTTAAGTGGGAAACACCTTTATTGTGAGCCCTAGGTTTTATTTTCTTGTTT
ACAGTAGGGGGATTAACTGGTATTGTTTTAGCTAATTCATCTTTAGATATTGTTCTTCAT
GATACTTATTATGTTGTAGCATTGCATTTAGA-TTTGAAATTGAATGTG-GTAGAGGCAT
AAGATAGTTTTCTTGCTTCGTTTATTCCACTCCACACAGGT-AATAGCAGTACTTAATAT
TGGGCAAGATGTGAAAGCGTGCACCAGCATTAGTTGA-----------TTACGTGGCAAA
GATTGTGCCAGCCGCCGCGGTTACACCTGAACGTAAACTTATAATGTAAGTCTTTGTAGT
TTTAAGGTTA-------------------AGCTAGGGTTATTTAGGAGGAATAGTCGTAT
AT-TTTCTCGTTCGTGAACTTTAATTCTATTTGCTACATGAGGTAAAGAAATAAACCAGG
ATTAGAGACCCTGCTATACTTTGCTAGTTAATAATTGGTTAGTATAAATAATGTTTGAAA
ACCAAAGATTTTGGCAGTGGATAAAGTCTACTCAGAGGAGTTTGTCCTAGTAATTCGATA
ATCCGCGAGGATCTCACTTTGTTTTGTAATACAGCTTATATACCGCCGTCGTCAGCTAAT
ATTTTAGAGGTCTGGTCTGCCCAGTGTAAAA-AATTAACGGCCGCGGTATCCTGACTGTG
CAAAGGTAGCATAATCACTTGCCCTTTAAATGGGGGAATGTATGAATGATTAGACGAGGT
TTTGACTGTCTTTTTTCTAAAAACTGAGATTTCAGTACCTGTGAAAATGCGGGTGAAATC
ATAATGGACGAGAAGACCCTGTTGAGCTTTTAAGTTATACAGCAGTATGAATTA-AATTA
GATAATTCATTATTTATAAAATACAC-ATATCTGGTAAGCTTTTTGGCTGGGGTGGCAAG
CAAAGGAATTAAGCTTTGTTTATCAATTG-AAT--CTTAATGTTTGGAGACAGTATATGT
CAATAAAC-TTAATTTGGATCCGCT---AACTGAGCGATTAATAGAATAAGTTACCACAG
GGATAACAGCGTTATTCTTCTTGAGAGCTCGTATTGACAGAGGAGTTTGCGACCTCGATG
TTGGATCAAGATTCCTGGTGGTGTAGCAGCTAT
>BRO3
CATAATATGCGTGCTAGCATTGAATGGAATCGCGTGCCTCTATTTGTGTGATCAATTTGG
GTAACTGCTTATCTATTACTTTTGTCTTTACCTGTTTTGGCGGGAGCCATTACTATATTG
TTAACAGATCGTAATATTAATACTACCTTTTTTGATCCCTCAGGTGGTGGGGACCCTATT
CTGTATGAGCATTTGTTTTGATTCTTTGGGCATCCGGAAGTATACATCTTGATCTTACCT
GGGTTCGGCATTATTTCTCATATTATCATTCATTACGCAGGGAAGTTGCGTTCTTTTGGT
TACTTAGGAATAACTTGGGCTATATTTACTATTGGTTTGCTTGGTTTCTGGGTTTGGGCT
CATCACATATTCACTGTAGGAATAGATGTCGATACACGGAGTTATTTCACTGCCGCTACC
ATGGTAATTGCAGTTCCAACAGGTATCAAGGTATTTAGTTGATTGGCTACACTGTCAGGG
TCTAAGCAGCTTAAGTGGGAAACACCTCTATTGTGAGCCCTAGGTTTTATTTTCTTGTTT
ACAGTAGGGGGATTAACTGGTATTGTTTTAGCTAATTCATCTTTAGATATTGTTCTTCAT
GATACTTATTATGTTGTAGCATTGCATTTAGA-TTTGAAATTGAATGTG-GTAGAGGCAT
AAGATAGTTTTCTTGCTTCGTTTATTCCACTCCACACAGGT-AATAGCAGTACTTAATAT
TGGGCAAGATGTGAAAGCGTGCACCAGCATTAGTTGA-----------TTACGTGGCAAA
GATCGTGCCAGCCGCCGCGGTTACACCTGAACGTAAACTTATAATGTAAGTCTTTGTAGT
TTTAAGGTCA-------------------AGCTAGGGTTATTTAGGAGGAATAGTCGTAT
AT-TTTCTCGTTCGTGAACTTTAATTCTATTTGCTACATGAGGTAAAGAAATAAACCAGG
ATTAGAGACCCTGCTATACTTTGCTAGTTAATAATTGGTTAGTACAAATAATGTTTGAAA
ACCAAAGATTTTGGCAGTGGATAAAGTCTACTCAGAGGAGTTTGTCCTAGTAATTCGATA
ATCCGCGAGGATCTCACTTTGTTTTGTAATACAGCTTATATACCGCCGTCGTCAGCTAAT
ATTTTAGAGGTCTGGTCTGCCCAGTGTAAAA-AATTAACGGCCGCGGTATCCTGACTGTG
CAAAGGTAGCATAATCACTTGCCCTTTAAATGGGGGAATGTATGAATGATTAGACGAGGT
TTTGACTGTCTTTTTTCTAAAAACTGAGATTTCAGTACTTGTGAAAATGCGGGTGAAATC
ATAATGGACGAGAAGACCCTGTTGAGCTTTTAAGTTATACAGCAGTATGAATTA-AATCA
GATAATTCATTATTTATAAAATACAC-ATATCTGGTAAGCTTTTTGGCTGGGGTGGCAAG
CAAAGGAATTAAGCTTTGTTTATCAATTGAAAT--CTTAATGTTTGGAGACAGTATATGT
CAATAAAC-TTAATTTGGATCCGCT---AACTGAGCGATTAATAGAATAAGTTACCACAG
GGATAACAGCGTTATTCTTCTTGAGAGCTCGTATTGACAGAGGAGTTTGCGACCTCGATG
TTGGATCAAGATTCCTGGTGGTGTAGCAGCTAT
>BSI1
CATAATATGCGTGCTAGCATTGAATGGAATCGCGTGCCTCTATTTGTGTGATCAATTTGG
GTAACTGCTTATCTATTACTTTTGTCTTTACCTGTTTTGGCGGGAGCCATTACTATATTG
TTAACAGATCGTAATATTAATACTACCTTTTTTGATCCCTCAGGTGGTGGGGACCCTATT
CTGTATGAGCACTTGTTTTGATTCTTTGGGCATCCGGAAGTATACATCTTGATCTTACCT
GGGTTCGGCATTATTTCTCATATTATCATTCATTACGCAGGGAAGTTGCGTTCTTTTGGT
TACTTAGGAATAACTTGGGCTATATTTACTATTGGTTTGCTTGGTTTCTGGGTTTGGGCT
CATCACATATTCACTGTAGGAATAGATGTAGATACACGGAGTTATTTCACTGCCGCTACC
ATGGTAATTGCAGTTCCAACAGGTATCAAGGTATTTAGTTGATTGGCTACACTGTCAGGG
TCTAAGCAGCTTAAGTGGGAAACACCTCTATTGTGAGCCCTAGGTTTTATTTTCTTGTTT
ACAGTAGGGGGACTAACTGGTATTGTTTTAGCTAATTCATCTTTAGATATTGTTCTTCAT
GATACTTATTATGTTGTAGCATTGCATTTAGA-TTTGAAATTGAATGTG-GTAGAGGCAT
AAGATAGTTTTCTTGCTTCGTTTATTCCACTCCACACAGGT-AATAGCAGTACTTAATAT
TGGGCAAGATGTGAAAGCGTGCACCAGCATTAGTTGA-----------TTACGTGGCAAA
GATTGTGCCAGCCGCCGCGGTTACACCTGAACGTAAACTTATAATGTAAGTCTTTGTAGT
TTTAAGGTCA-------------------AGCTAGGGTTATTTAGGAGGAATAGTCGTAT
AT-TTTCTCGTTCGTGAACTTTAATTCTATTTGCTACATGAGGTAAAGAAATAAACCAGG
ATTAGAGACCCTGCTATACTTTGCTAGTTAATAATTGGTTAGTATAAATAATGTTTGAAA
ACCAAAGATTTTGGCAGTGGATAAAGTCTACTCAGAGGAGTTTGTCCTAGTAATTCGATA
ATCCGCGAGGATCTCACTTTGTTTTGTAATACAGCTTATATACCGCCGTCGTCAGCTAAT
ATTTTAGAGGTCTGGTCTGCCCAGTGTAAAA-AATTAACGGCCGCGGTATCCTGACTGTG
CAAAGGTAGCATAATCACTTGCCCTTTAAATGGGGGAATGTATGAATGATTAGACGAGGT
TTTGACTGTCTTTTTTCTAAAAACTGAGATTTCAGTACCTGTGAAAATGCGGGTGAAATC
ATAATGGACGAGAAGACCCTGTTGAGCTTTTAAGTTATACAGCAGTATGAATTA-AATTA
GATAATTCATTATTTATAAAATACAC-ATATCTGGTAAGCTTTTTGGCTGGGGTGGCAAG
CAAAGGAATTAAGCTTTGTTTATCAATTGAAAT--CTTAATGTTTGGAGACAGTATATGT
CAATAAAC-TTAATTTGGATCCGCT---AACTGAGCGATTAATAGAATAAGTTACCACAG
GGATAACAGCGTTATTCTTCTTGAGAGCTCGTATTGACAGAGGAGTTTGCGACCTCGATG
TTGGATCAAGATTCCTGGTGGTGTAGCAGCTAT
>BSI2
CATAATATGCGTGCTAGCATTGAATGGAATCGCGTGCCTCTATTTGTGTGATCAATTTGG
GTAACTGCTTATCTATTACTTTTGTCCTTACCTGTTTTGGCGGGAGCCATTACTATATTG
TTAACAGATCGTAATATTAATACCACCTTTTTTGATCCCTCAGGTGGTGGGGACCCTATT
CTGTATGAGCATTTGTTTTGATTCTTTGGGCATCCGGAAGTATATATCTTGATCTTACCT
GGGTTCGGCATTATTTCTCATATTATCATTCATTACGCAGGGAAGTTGCGTTCTTTTGGT
TACTTAGGAATAACTTGGGCTATATTTACTATTGGTTTGCTTGGTTTCTGGGTTTGGGCT
CATCACATATTCACTGTAGGAATAGATGTCGATACACGGAGTTATTTCACTGCCGCTACT
ATGGTAATTGCAGTTCCAACAGGTATTAAGGTATTTAGTTGATTGGCTACACTGTCAGGG
TCTAAGCAGCTTAAGTGGGAAACACCTCTATTGTGAGCCCTAGGTTTTATTTTCTTGTTT
ACAGTAGGGGGATTAACTGGTATTGTTTTAGCTAATTCATCTTTAGATATTGTTCTTCAT
GATACTTATTATGTTGTAGCATTGCATTTAGA-TTTGAAATTGAATGTG-GTAGAGGCAT
AAGATAGTTTTCTTGCTCCGTTTATTCCACTCCACACAGGT-AATAGCAGTACTTAATAT
TGGGCAAGATGTGAAAGCGTGCACCAGCATTAGTTGA-----------TTACGTGGCAAA
GATTGTGCCAGCCGCCGCGGTTACACCTGAACGTAAACTTATAATGTAAGTCTTTGTAGT
TTTAAGGTTA-------------------AGCTAGGGTTATTTAGGAGGAATAGTCGTAT
AT-TTTCTCGTTCGTGAACTTTAATTCTATTTGCTACATGAGGTAAAGAAATAAACCAGG
ATTAGAGACCCTGCTATACTTTGCTAGTTAATAATTGGTTAGTATAAATAATGTTTGAAA
ACCAAAGATTTTGGCAGTGGATAAAGTCTACTCAGAGGAGTTTGTCCTAGTAATTCGATA
ATCCGCGAGGATCTCACTTTGTTTTGTAATACAGCTTATATACCGCCGTCGTCAGCTAAT
ATTTTAGAGGTCTGGTCTGCCCAGTGTAAAA-AATTAACGGCCGCGGTATCCTGACTGTG
CAAAGGTAGCATAATCACTTGCCCTTTAAATGGGGGAATGTATGAATGATTAGACGAGGT
TTTGACTGTCTTTTTTCTAAAAACTGAGATTTCAGTACCTGTGAAAATGCGGGTGAAATC
ATAATGGACGAGAAGACCCTGTTGAGCTTTTAAGTTATACAGCAGTATGAATTA-AATTA
GATAATTCATTATTTATAAAATACAC-ATATCTGGTAAGCTTTTTGGCTGGGGTGGCAAG
CAAAGGAATTAAGCTTTGTTTATCAATTGAAAT--CTTAATGTTTGGAGACAGTATATGT
CAATAAAC-TTAATTTGGATCCGCT---AACTGAGCGATTAATAGAATAAGTTACCACAG
GGATAACAGCGTTATTCTTCTTGAGAGCTCGTATTGACAGAGGAGTTTGCGACCTCGATG
TTGGATCAAGATTCCTGGTGGTGTAGCAGCTAT
>BSI3
CATAATATGCGTGCTAGCATTGAATGGAATCGCGTGCCTCTATTTGTGTGATCAATTTGG
GTAACTGCTTATCTATTACTTTTGTCTTTACCTGTTTTGGCGGGAGCCATTACTATATTG
TTAACAGATCGTAATATTAATACTACCTTTTTTGATCCCTCAGGTGGTGGGGACCCTATT
CTGTATGAGCATTTGTTTTGATTCTTTGGGCATCCGGAAGTATACATCTTGATCTTACCT
GGGTTCGGCATTATTTCTCATATTATCATTCATTACGCAGGGAAGTTGCGTTCTTTTGGT
TACTTAGGAATAACTTGGGCTATATTTACTATTGGTTTGCTTGGTTTCTGGGTTTGGGCT
CATCACATATTCACTGTAGGAATAGATGTCGATACACGGAGTTATTTCACTGCCGCTACT
ATGGTAATTGCAGTTCCAACAGGTATCAAGGTATTTAGTTGATTGGCTACACTGTCAGGG
TCTAAGCAGCTTAAGTGGGAAACACCTCTATTGTGAGCCCTAGGTTTTATTTTCTTGTTT
ACAGTAGGGGGATTAACTGGTATTGTTTTAGCTAATTCATCTTTAGATATTGTTCTTCAT
GATACTTATTATGTTGTAGCATTGCATTTAGA-TTTGAAATTGAATGTG-GTAGAGGCAT
AAGATAGTTTTCTTGCTTCGTTTATTCCACTCCACACAGGT-AATAGCAGTACTTAATAT
TGGGCAAGATGTGAAAGCGTGCACCAGCATTAGTTGA-----------TTACGTGGCAAA
GATTGTGCCAGCCGCCGCGGTTACACCTGAACGTAAACTTATAATGTAAGTCTTTGTAGT
TTTAAGGTTA-------------------AGCTAGGGTTATTTAGGAGGAATAGTCGTAT
AT-TTTCTCGTTCGTGAACTTTAATTCTATTTGCTACATGAGGTAAAGAAATAAACCAGG
ATTAGAGACCCTGCTATACTTTGCTAGTTAATAATTGGTTAGTATAAATAATGTTTGAAA
ACCAAAGATTTTGGCAGTGGATAAAGTCTACTCAGAGGAGTTTGTCCCAGTAATTCGATA
ATCCGCGAGGATCTCACTTTGTTTTGTAATACAGCTTATATACCGCCGTCGTCAGCTAAT
ATTTTAGAGGTCTGGTCTGCCCAGTGTAAAA-AATTAACGGCCGCGGTATCCTGACTGTG
CAAAGGTAGCATAATCACTTGCCCTTTAAATGGGGGAATGTATGAATGATTAGACGAGGT
TTTGACTGTCTTTTTTCTAAAAACTGAGATTTCAGTACCTGTGAAAATGCGGGTGAAATC
ATAATGGACGAGAAGACCCTGTTGAGCTTTTAAGTTATACAGCAGTATGAATTA-AATTA
GATAATTCATTATTTATAAAATACAC-ATATCTGGTAAGCTTTTTGGCTGGGGTGGCAAG
CAAAGGAATTAAGCTTTGTTTATCAATTGAAAT--CTTAATGTTTGGAGACAGTATATGT
CAATAAAC-TTAATTTGGATCCGCT---AACTGAGCGATTAATAGAATAAGTTACCACAG
GGATAACAGCGTTATTCTTCTTGAGAGCTCGTATTGACAGAGGAGTTTGCGACCTCGATG
TTGGATCAAGATTCCTGGTGGTGTAGCAGCTAT
>NC_008069_B_japonicum
CATAATATGCGTGCTAGAATTGAGTGGAATCGTGTCCCATTGTTTGTATGATCTATTTGG
GTGACTGCTTATTTACTACTTTTATCTTTACCTGTTCTTGCTGGGGCAATTACTATGCTG
TTAACAGATCGTAATATTAATACGACTTTTTTTGACCCTTCTGGTGGTGGTGATCCAATT
TTATATGAGCATCTATTCTGATTTTTTGGTCATCCTGAGGTGTATATCTTAATTTTGCCT
GGGTTTGGTATAATTTCTCATATTATCATTCATTATGCAGGGAAGTTACGGTCATTTGGT
TATTTAGGAATGACGTGAGCAATATTCACAATTGGTTTATTAGGGTTTTGAGTTTGAGCA
CATCATATATTTACTGTAGGGATAGATGTGGACACTCGTAGCTATTTTACAGCTGCTACG
ATAGTAATTGCTGTACCAACAGGAATTAAAGTGTTTAGTTGGTTAGCTACACTAGCTGGG
TCAAAACAGTTAAAATGAGAAACGCCGTTGCTTTGGGCATTAGGATTTATCTTTCTTTTC
ACGGTAGGAGGGTTAACAGGAATTGTTTTAGCTAATTCTTCGTTGGACATTGTTCTTCAT
GACACTTATTATGTTGTTGCTATGTATAATAA-TTATAAATTATATATGTGTTTAAGCAT
AAGATTGATCGTTTGCTTTGATTTATCCACTCCATAAAGGT-TATAGCAGTACTTAGTAT
TG-GTAGGATGCGTAAGCATGCATCAGCATAAATATTTA---------GTATGTGGCAAA
GATTGTGCCAGCCGCCGCGGTTACACCTGAACATAGTCTTATAACATTTTAGGATGTAAT
TTAGTTAATAA-----------------TTTTTAAGGCATTTACAGAGGTGTGGTCGTAT
AC-TTTCTCTTTAGGGGGCTTGAATAGAAGTAGTTACACGGAATAAAGGAATAAACCAGG
ATTAGAGACCCTGCTATACTTTATTAGTTAATATGTGGTTAGTATAAATTATGTTTGAAA
ACCAAAGATTTTGGCAGTGGTTAAGGTCTGCCCAGAGGAGTTTGTTCTGTTAATTCGATA
ATCCGCGAGGATCTCACTTTAATTTGTAATACAGCTTATATACCGCCGTCGTCAGCCAAT
GTTTTGGAGGTCTGGTCTGCCCAGTGTAATT-AATTAACGGCCGCGGTATTCTGACTGTG
CAAAGGTAGCATAATCACTTGCCCTTTAAATGGGGGAATGTATGAATGATTAGACGAGGT
TTTTACTGTCTCTTCCTTATAAATTGAGATTACAATACTTGTGAAAATGCGGGTAAGGTA
ATAAAGGACGAGAAGACCCTGTTGAGCTTTTAAGCTAAACTATAGTACAGGTTA-AGTTA
AGTAATAATTTACAATTAAAACGAGTAATTTTTTGTAAGCTTTTTGGCTGGGGTGGCAAG
CAAAGATATTAAGCTTTGTTGTAGTATACA-----TTTTGTATTTCTAGATAATATGAAT
CTATAAATAATTAAATTGATCCGTT-AAAATAGAACGATTAAAAGAATAAGTTACCACAG
GGATAACAGCGTAATTCTTTTTGAGAGCTCGAATTGACAAAGGAGTTTGCGACCTCGATG
TTGGATCAAGATTCCTAGCGGTGTAGCAGCTGT
>NC_006465_E_maldivensis
CATAACATGCGGGCTAGAATTGAGTGAAATCGCGTGCCGTTGTTTGTCTGGTCCATTTGG
GTGACTGCGTATTTACTGCTCTTATCGTTGCCTGTGCTAGCAGGAGCGATCACCATGTTG
TTAACTGATCGTAACATTAATACAACTTTCTTCGATCCCTCAGGGGGGGGAGATCCTATT
TTGTATGAACATCTGTTTTGGTTCTTTGGGCACCCAGAAGTTTATATCTTAATTCTACCT
GGATTTGGTATAATCTCTCACATTATTATCCACTACGCAGGTAAGTTACGATCTTTTGGG
TATTTAGGTATAACGTGAGCAATGTTTACTATTGGGTTATTAGGCTTCTGAGTTTGAGCA
CACCATATATTCACGGTTGGTATGGACGTTGATACCCGAAGTTATTTTACAGCTGCTACA
ATAGTAATTGCTGTACCAACTGGAATTAAAGTGTTTAGCTGATTAGCAACGCTATCTGGG
TCAAAACAACTTAAGTGAGAGACACCTTTGCTTTGAGCTCTAGGTTTTATCTTTTTATTT
ACCGTGGGTGGTTTAACGGGAATTGTATTAGCAAATTCTTCGTTAGATATTGTCCTACAT
GACACATACTACGTTGTTGCAATACATAGAAA-TTTAAAATTTCTTGCG-CTTGTAGTAT
AGAACGA-TTTTATACTTAGTAAAA-CCACTCCATATAGGTAAATAGCAGTACTTAATTT
TG-GCCAGACGCGAGAGCGTGCGTCAGCTAGTAATATTA---------CAGTGTGGCTAA
TACTGTGCCAGCCGCCGCGGTTACACCCTAACATTAATTTATAATATTCAGTATTGCAAA
TGACAAGTGTA-----------------TAATACGAGTCGGGGAAAAGCTGCGGTCGAAT
GC---GCTTAATCTGAAGTCTCTTATTGTTTATTTGCACGGTTAAAGGGGAGAAACCAGG
ATTAGATACCCTGTTATTCCTTTACAGTTAATTTGTGGTGAGTACAGATGTTGTCTAAAA
ACCAAAGATTTTGGCAGTGGCTAAGGCCTGCTCAGAGGAATTTGTTCCGTTCA-TCGACA
CTCCGCGAGGATCTTACTTCACTTTGT-ATTCAGCTTATATACCGCCGTCGTCAGTTAAT
ACTTTAAAGGTCTGGTCTGCCCAGTGTTGTA--ATTAACGGCCGCGGTATTTTGACTGTG
CAAAGGTAGCATAATCACTTGCTCTTTAAATGGGAGAATGTATGAATGATTAGACGAGGT
TCCAACTGTCTTCTTTCTAGACTCCTAGATTTCATTGTTTGTGAAAATGCGGACATG-CT
ATAAAGGACGAGAAGACCCTGTTGAGCTTTATAACA----TATACTGTAAGTTA-ATTAA
TGCAATAATTGTTGATAAAACTACTGGATA------GAGGTATTTTGCTGGGGTGGCAAA
CAAAGATATTAAGCTTTGTTAT---------AT--ATTATCATCCTGAGACTGGTTGTGT
CAAGGGTG-CTGCTGTTGACCCGCT-----ATGAGCGATCGCTAGAATAAGTTACCACAG
GGGTAACAGCGTAATTTTCTCTGAGAGCCCATATTGACGGGAAAGTTTGCGACCTCGATG
TTGGATCAAGATTCCTTGTGGTGTAGCAGTTAT
